# Supplementary material for: Single-cell RNA sequencing of human oocytes reveals a differential transcriptomic profile associated with agar-like zona pellucida
Source: J Ovarian Res. 2024 Jun 26;17:132. doi: 10.1186/s13048-024-01463-8 (PMC11200816; doi:10.1186/s13048-024-01463-8)
Supplement: Supplementary file 1 — Supplementary Material 1 [file 13048_2024_1463_MOESM1_ESM.xlsx]

## Sheet: gene expression matrix
Gene	T1_count	T2_count	T3_count	T4_count	baseMean	C1_count	C2_count	C3_count	C4_count	FoldChange	Log2FoldChange	pval	padj	Up/Down	Significant	GeneName	Biotype	Position	NR:Seq-id	NR:Score	NR:Evalue	NR:Description	NT:Seq-id	NT:Score	NT:Evalue	NT:Description	Uniprot:UniProtKB-AC	Uniprot:Score	Uniprot:Evalue	Uniprot:Description	COG:gene	COG:Score	COG:Eval	COG:num	Pfam:pfam_ID	Pfam:pfam_Name	Pfam:pfam_Description	GO:biological_process	GO:cellular_component	GO:molecular_function	KEGG:KO	KEGG:Description
ENSG00000000003	35	29	82	7	84.9113	163	222	117	59	0.318478	-1.65073	0.0168213	0.336385	down	yes	TSPAN6	protein_coding	chrX:100627108-100639991:-	gi|685617123|ref|XP_009196192.1|	982	2e-120	PREDICTED: tetraspanin-6 [Papio anubis]	gi|523567560|ref|NM_001278743.1|	3796	0	Homo sapiens tetraspanin 6 (TSPAN6), transcript variant 5, mRNA	O43657	376	4e-119	Tetraspanin-6	.	.	.	.	pfam00335	Tetraspannin	Tetraspanin family.	GO:0007166|cell surface receptor signaling pathway;GO:1901223|negative regulation of NIK/NF-kappaB signaling;GO:0039532|negative regulation of viral-induced cytoplasmic pattern recognition receptor signaling pathway;GO:0043123|positive regulation of I-kappaB kinase/NF-kappaB signaling;	GO:0070062|extracellular exosome;GO:0005887|integral component of plasma membrane;	.	K17295	TSPAN6; tetraspanin-6
ENSG00000000005	0	0	0	0	0.753259	0	2	0	4	0.127741	-2.96871	0.386858	NA	down	no	TNMD	protein_coding	chrX:100584936-100599885:+	gi|589947609|ref|XP_006986474.1|	1413	0	PREDICTED: tenomodulin [Peromyscus maniculatus bairdii]	gi|156627558|ref|NM_022144.2|	1205	0	Homo sapiens tenomodulin (TNMD), mRNA	Q9H2S6	532	0	Tenomodulin	.	.	.	.	pfam04089	BRICHOS	BRICHOS domain. The BRICHOS domain is about 100 amino acids long. It is found in a variety of proteins implicated in dementia, respiratory distress and cancer. Its exact function is unknown; roles that have been proposed for it include (a) in targeting of the protein to the secretory pathway, (b) intramolecular chaperone-like function, and (c) assisting the specialized intracellular protease proc…	GO:0071773|cellular response to BMP stimulus;GO:0001886|endothelial cell morphogenesis;GO:0016525|negative regulation of angiogenesis;GO:0001937|negative regulation of endothelial cell proliferation;GO:0035990|tendon cell differentiation;	GO:0005737|cytoplasm;GO:0016021|integral component of membrane;GO:0005635|nuclear envelope;	.	.	.
ENSG00000000419	817	838	1138	954	1067.84	1245	1797	1163	790	0.85442	-0.226983	0.505471	0.890439	down	no	DPM1	protein_coding	chr20:50934867-50958555:-	gi|950426342|ref|NP_001303964.1|	1397	0	dolichol-phosphate mannosyltransferase subunit 1 isoform 2 [Homo sapiens]	gi|950426341|ref|NM_001317035.1|	1161	0	Homo sapiens dolichyl-phosphate mannosyltransferase polypeptide 1, catalytic subunit (DPM1), transcript variant 2, mRNA	O60762	468	2e-164	Dolichol-phosphate mannosyltransferase subunit 1	SPAC31G5.16c	323	3e-108	COG0463	pfam00535	Glycos_transf_2	Glycosyl transferase family 2. Diverse family, transferring sugar from UDP-glucose, UDP-N-acetyl- galactosamine, GDP-mannose or CDP-abequose, to a range of substrates including cellulose, dolichol phosphate and teichoic acids.	GO:0019348|dolichol metabolic process;GO:0006506|GPI anchor biosynthetic process;GO:0035268|protein mannosylation;GO:0035269|protein O-linked mannosylation;	GO:0033185|dolichol-phosphate-mannose synthase complex;GO:0005783|endoplasmic reticulum;GO:0005789|endoplasmic reticulum membrane;GO:0016020|membrane;GO:0005634|nucleus;	GO:0004582|dolichyl-phosphate beta-D-mannosyltransferase activity;GO:0004169|dolichyl-phosphate-mannose-protein mannosyltransferase activity;	K00721	DPM1; dolichol-phosphate mannosyltransferase [EC:2.4.1.83]
ENSG00000000457	434	340	264	524	348.713	293	256	281	394	1.42519	0.511151	0.170171	0.668785	up	no	SCYL3	protein_coding	chr1:169849631-169894267:-	gi|170784842|ref|NP_065156.5|	3258	0	protein-associating with the carboxyl-terminal domain of ezrin isoform 1 [Homo sapiens]	gi|4902714|emb|AL031297.4|	4144	0	Human DNA sequence from clone RP1-97P20 on chromosome 1q23.2-24.3, complete sequence	Q8IZE3	1224	0	Protein-associating with the carboxyl-terminal domain of ezrin	.	.	.	.	pfam13900	GVQW	Putative binding domain. This short domain is often found nested inside other longer domains. The function is not known, but the domain carries a highly conserved GVQW motif. The members are rich in proline and cysteine. This may be a binding domain.	GO:0016477|cell migration;GO:0006468|protein phosphorylation;	GO:0005737|cytoplasm;GO:0005794|Golgi apparatus;GO:0030027|lamellipodium;	GO:0005524|ATP binding;	K17542	SCYL3; SCY1-like protein 3
ENSG00000000460	276	151	189	131	174.497	127	176	161	175	1.33871	0.420846	0.305724	0.783203	up	no	C1orf112	protein_coding	chr1:169662007-169854080:+	gi|530365032|ref|XP_005245374.1|	4607	0	PREDICTED: uncharacterized protein C1orf112 isoform X2 [Homo sapiens]	gi|694890251|ref|XM_009437999.1|	4210	0	PREDICTED: Pan troglodytes chromosome 1 open reading frame, human C1orf112 (C1H1orf112), transcript variant X3, mRNA	.	.	.	.	.	.	.	.	pfam14868	DUF4487	Domain of unknown function (DUF4487). This family of proteins is found in eukaryotes. Proteins in this family are typically between 209 and 938 amino acids in length. There is a conserved WCF sequence motif. There is a single completely conserved residue W that may be functionally important.	.	.	.	.	.
ENSG00000000938	0	0	0	0	0.1299	0	0	0	1	0.680973	-0.55433	0.875352	NA	down	no	FGR	protein_coding	chr1:27612064-27635185:-	gi|4885235|ref|NP_005239.1|	2861	0	tyrosine-protein kinase Fgr [Homo sapiens]	gi|426328552|ref|XM_004025267.1|	2589	0	PREDICTED: Gorilla gorilla gorilla Gardner-Rasheed feline sarcoma viral (v-fgr) oncogene homolog (FGR), mRNA	P09769	1106	0	Tyrosine-protein kinase Fgr	BH2504_1	96.7	1e-20	COG0515	pfam07714	Pkinase_Tyr	Protein tyrosine kinase.	GO:0030154|cell differentiation;GO:0016477|cell migration;GO:0050830|defense response to Gram-positive bacterium;GO:0038096|Fc-gamma receptor signaling pathway involved in phagocytosis;GO:0002768|immune response-regulating cell surface receptor signaling pathway;GO:0045087|innate immune response;GO:0007229|integrin-mediated signaling pathway;GO:0043312|neutrophil degranulation;GO:0038083|peptidyl…	GO:0015629|actin cytoskeleton;GO:0016235|aggresome;GO:0005829|cytosol;GO:0070062|extracellular exosome;GO:0005576|extracellular region;GO:0031234|extrinsic component of cytoplasmic side of plasma membrane;GO:0005743|mitochondrial inner membrane;GO:0005758|mitochondrial intermembrane space;GO:0005886|plasma membrane;GO:0032587|ruffle membrane;GO:0034774|secretory granule lumen;	GO:0005524|ATP binding;GO:0034988|Fc-gamma receptor I complex binding;GO:0034987|immunoglobulin receptor binding;GO:0004715|non-membrane spanning protein tyrosine kinase activity;GO:0001784|phosphotyrosine binding;GO:0019901|protein kinase binding;GO:0004713|protein tyrosine kinase activity;	K08891	FGR, SRC2; tyrosine-protein kinase Fgr [EC:2.7.10.2]
ENSG00000000971	0	5	7	0	6.96498	17	10	10	10	0.280254	-1.83519	0.146204	0.638824	down	no	CFH	protein_coding	chr1:196652043-196747504:+	gi|239781887|pdb|3GAU|A	4099	0	Chain A, Solution Structure Of Human Complement Factor H In 50 Mm Nacl Buffer	gi|110624554|dbj|AK226113.1|	6954	0	Homo sapiens mRNA for complement factor H isoform a precursor variant, clone: hg03448	P08603	1580	0	Complement factor H	.	.	.	.	pfam00084	Sushi	Sushi domain (SCR repeat).	GO:0006956|complement activation;GO:0006957|complement activation, alternative pathway;GO:0030449|regulation of complement activation;GO:0016032|viral process;	GO:0072562|blood microparticle;GO:0070062|extracellular exosome;GO:0005576|extracellular region;GO:0005615|extracellular space;	GO:0043395|heparan sulfate proteoglycan binding;GO:0008201|heparin binding;	K04004	HF1; complement factor H
ENSG00000001036	0	6	47	0	18.1017	33	34	27	3	0.653536	-0.61366	0.66089	0.941885	down	no	FUCA2	protein_coding	chr6:143494812-143511720:-	gi|795236379|ref|XP_011852552.1|	2395	0	PREDICTED: plasma alpha-L-fucosidase [Mandrillus leucophaeus]	gi|304361738|ref|NM_032020.4|	2385	0	Homo sapiens fucosidase, alpha-L- 2, plasma (FUCA2), mRNA	Q9BTY2	915	0	Plasma alpha-L-fucosidase	TM0306	234	2e-67	COG3669	pfam01120	Alpha_L_fucos	Alpha-L-fucosidase.	GO:0044267|cellular protein metabolic process;GO:0006004|fucose metabolic process;GO:0016139|glycoside catabolic process;GO:0043312|neutrophil degranulation;GO:0043687|post-translational protein modification;GO:2000535|regulation of entry of bacterium into host cell;GO:0009617|response to bacterium;	GO:0035578|azurophil granule lumen;GO:0005788|endoplasmic reticulum lumen;GO:0070062|extracellular exosome;GO:0005576|extracellular region;GO:0005615|extracellular space;	GO:0004560|alpha-L-fucosidase activity;	K01206	FUCA; alpha-L-fucosidase [EC:3.2.1.51]
ENSG00000001084	326	526	370	282	439.277	628	472	523	500	0.784428	-0.350287	0.223897	0.716052	down	no	GCLC	protein_coding	chr6:53497341-53616970:-	gi|4557625|ref|NP_001489.1|	3456	0	glutamate--cysteine ligase catalytic subunit isoform a [Homo sapiens]	gi|308199421|ref|NM_001498.3|	3785	0	Homo sapiens glutamate-cysteine ligase catalytic subunit (GCLC), transcript variant 1, mRNA	P48506	1335	0	Glutamate--cysteine ligase catalytic subunit	.	.	.	.	pfam03074	GCS	Glutamate-cysteine ligase. This family represents the catalytic subunit of glutamate-cysteine ligase (E.C. 6.3.2.2), also known as gamma-glutamylcysteine synthetase (GCS). This enzyme catalyses the rate limiting step in the biosynthesis of glutathione. The eukaryotic enzyme is a dimer of a heavy chain and a light chain with all the catalytic activity exhibited by the heavy chain (this family).	GO:0007568|aging;GO:0008637|apoptotic mitochondrial changes;GO:0045454|cell redox homeostasis;GO:0044344|cellular response to fibroblast growth factor stimulus;GO:0071372|cellular response to follicle-stimulating hormone stimulus;GO:0071333|cellular response to glucose stimulus;GO:0035729|cellular response to hepatocyte growth factor stimulus;GO:0032869|cellular response to insulin stimulus;GO:00…	GO:0005829|cytosol;GO:0017109|glutamate-cysteine ligase complex;	GO:0043531|ADP binding;GO:0005524|ATP binding;GO:0050662|coenzyme binding;GO:0016595|glutamate binding;GO:0004357|glutamate-cysteine ligase activity;GO:0000287|magnesium ion binding;GO:0046982|protein heterodimerization activity;	K11204	GCLC; glutamate--cysteine ligase catalytic subunit [EC:6.3.2.2]
ENSG00000001167	375	258	350	989	417.714	429	283	309	341	1.6362	0.710352	0.13465	0.623173	up	no	NFYA	protein_coding	chr6:41072945-41099976:+	gi|426353066|ref|XP_004044020.1|	749	5e-87	PREDICTED: probable C->gi|426353072|ref|XP_004044023.1| PREDICTED: nuclear transcription factor Y subunit alpha [Gorilla gorilla gorilla]	gi|197099797|ref|NM_002505.4|	3788	0	Homo sapiens nuclear transcription factor Y subunit alpha (NFYA), transcript variant 1, mRNA	P23708	294	5e-88	Nuclear transcription factor Y subunit alpha	YGL237c	98.6	3e-21	COG5224	pfam02045	CBFB_NFYA	CCAAT-binding transcription factor (CBF-B/NF-YA) subunit B.	GO:2000648|positive regulation of stem cell proliferation;GO:0045944|positive regulation of transcription from RNA polymerase II promoter;GO:0045893|positive regulation of transcription, DNA-templated;GO:2000036|regulation of stem cell population maintenance;GO:0006355|regulation of transcription, DNA-templated;GO:0048511|rhythmic process;	GO:0016602|CCAAT-binding factor complex;GO:0005654|nucleoplasm;GO:0005634|nucleus;GO:0032993|protein-DNA complex;GO:0090575|RNA polymerase II transcription factor complex;	GO:0001046|core promoter sequence-specific DNA binding;GO:0003677|DNA binding;GO:0003700|transcription factor activity, sequence-specific DNA binding;GO:0000978|RNA polymerase II core promoter proximal region sequence-specific DNA binding;GO:0043565|sequence-specific DNA binding;GO:0001221|transcription cofactor binding;GO:0008134|transcription factor binding;GO:0001077|transcriptional activator …	K08064	NFYA; nuclear transcription factor Y, alpha
ENSG00000001460	387	399	380	361	394.246	331	452	445	444	1.02487	0.0354475	0.900374	0.983622	up	no	STPG1	protein_coding	chr1:24356999-24416934:-	gi|312222699|ref|NP_001185941.1|	1552	0	O(6)-methylguanine-induced apoptosis 2 isoform 1 [Homo sapiens]	gi|22832825|gb|BC034315.1|	4010	0	Homo sapiens chromosome 1 open reading frame 201, mRNA (cDNA clone IMAGE:4827425), with apparent retained intron	Q5TH74	602	0	O(6)-methylguanine-induced apoptosis 2	.	.	.	.	pfam13900	GVQW	Putative binding domain. This short domain is often found nested inside other longer domains. The function is not known, but the domain carries a highly conserved GVQW motif. The members are rich in proline and cysteine. This may be a binding domain.	GO:0043065|positive regulation of apoptotic process;GO:1902110|positive regulation of mitochondrial membrane permeability involved in apoptotic process;GO:0090073|positive regulation of protein homodimerization activity;	GO:0005622|intracellular;GO:0005739|mitochondrion;GO:0005634|nucleus;	.	.	.
ENSG00000001461	866	1435	453	687	783.638	640	559	1193	654	1.25234	0.324625	0.408067	0.844887	up	no	NIPAL3	protein_coding	chr1:24415802-24472976:+	gi|10092687|ref|NP_065181.1|	1717	0	NIPA-like protein 3 [Homo sapiens]	gi|767905198|ref|XM_011541807.1|	4923	0	PREDICTED: Homo sapiens NIPA-like domain containing 3 (NIPAL3), transcript variant X3, mRNA	Q6P499	665	0	NIPA-like protein 3	.	.	.	.	pfam05653	Mg_trans_NIPA	Magnesium transporter NIPA. NIPA (nonimprinted in Prader-Willi/Angelman syndrome) is a family of integral membrane proteins which function as magnesium transporters.	GO:0015693|magnesium ion transport;	GO:0016021|integral component of membrane;GO:0016020|membrane;	GO:0015095|magnesium ion transmembrane transporter activity;	.	.
ENSG00000001497	144	162	145	186	173.8	209	148	244	187	0.912003	-0.132889	0.665705	0.943149	down	no	LAS1L	protein_coding	chrX:65512582-65534775:-	gi|18676522|dbj|BAB84913.1|	1535	0	FLJ00158 protein [Homo sapiens]	gi|18676521|dbj|AK074087.1|	5192	0	Homo sapiens mRNA for FLJ00158 protein	Q9Y4W2	547	0	Ribosomal biogenesis protein LAS1L	.	.	.	.	pfam04031	Las1	Las1-like. Las1 is an essential nuclear protein involved in cell morphogenesis and cell surface growth.	GO:0006325|chromatin organization;GO:0000478|endonucleolytic cleavage involved in rRNA processing;GO:0000460|maturation of 5.8S rRNA;GO:0000470|maturation of LSU-rRNA;GO:0006364|rRNA processing;	GO:0005737|cytoplasm;GO:0016020|membrane;GO:0071339|MLL1 complex;GO:0005730|nucleolus;GO:0005654|nucleoplasm;GO:0030687|preribosome, large subunit precursor;	GO:0003723|RNA binding;	K16912	LAS1; ribosomal biogenesis protein LAS1
ENSG00000001561	57	57	130	69	69.0258	79	46	90	29	1.50232	0.587194	0.260555	0.751574	up	no	ENPP4	protein_coding	chr6:46129989-46146688:+	gi|7662358|ref|NP_055751.1|	2342	0	bis(5'-adenosyl)-triphosphatase ENPP4 precursor [Homo sapiens]	gi|194688140|ref|NM_014936.4|	4644	0	Homo sapiens ectonucleotide pyrophosphatase/phosphodiesterase 4 (putative) (ENPP4), mRNA	Q9Y6X5	906	0	Bis(5'-adenosyl)-triphosphatase ENPP4	SPBC725.05c	228	4e-63	COG1524	pfam01663	Phosphodiest	Type I phosphodiesterase / nucleotide pyrophosphatase. This family consists of phosphodiesterases, including human plasma-cell membrane glycoprotein PC-1 / alkaline phosphodiesterase i / nucleotide pyrophosphatase (nppase). These enzymes catalyse the cleavage of phosphodiester and phosphosulfate bonds in NAD, deoxynucleotides and nucleotide sugars. Also in this family is ATX an autotaxin, tumor c…	GO:0007596|blood coagulation;GO:0043312|neutrophil degranulation;GO:0030194|positive regulation of blood coagulation;GO:0046130|purine ribonucleoside catabolic process;	GO:0070062|extracellular exosome;GO:0016021|integral component of membrane;GO:0016020|membrane;GO:0005886|plasma membrane;	GO:0047710|bis(5'-adenosyl)-triphosphatase activity;GO:0046872|metal ion binding;	K18424	ENPP4; ectonucleotide pyrophosphatase/phosphodiesterase family member 4 [EC:3.6.1.29]
ENSG00000001626	714	1927	1526	767	1660.24	1727	2958	2185	2025	0.606227	-0.72207	0.0602693	0.49338	down	no	CFTR	protein_coding	chr7:117287120-117715971:+	gi|90421313|ref|NP_000483.3|	7604	0	cystic fibrosis transmembrane conductance regulator [Homo sapiens]	gi|90421312|ref|NM_000492.3|	6070	0	Homo sapiens cystic fibrosis transmembrane conductance regulator (ATP-binding cassette sub-family C, member 7) (CFTR), mRNA	P13569	2931	0	Cystic fibrosis transmembrane conductance regulator	SPBC359.05	290	1e-78	COG1132	pfam14396	CFTR_R	Cystic fibrosis TM conductance regulator (CFTR), regulator domain.	GO:0015701|bicarbonate transport;GO:0071320|cellular response to cAMP;GO:1904322|cellular response to forskolin;GO:1902476|chloride transmembrane transport;GO:0006695|cholesterol biosynthetic process;GO:0030301|cholesterol transport;GO:0051454|intracellular pH elevation;GO:0060081|membrane hyperpolarization;GO:0061024|membrane organization;GO:0050891|multicellular organismal water homeostasis;GO:…	GO:0016324|apical plasma membrane;GO:0009986|cell surface;GO:0034707|chloride channel complex;GO:0030665|clathrin-coated vesicle membrane;GO:0005737|cytoplasm;GO:0005829|cytosol;GO:0005769|early endosome;GO:0031901|early endosome membrane;GO:0005789|endoplasmic reticulum membrane;GO:0010008|endosome membrane;GO:0030660|Golgi-associated vesicle membrane;GO:0016021|integral component of membrane;GO…	GO:0005524|ATP binding;GO:0016887|ATPase activity;GO:0042626|ATPase activity, coupled to transmembrane movement of substances;GO:0043225|anion transmembrane-transporting ATPase activity;GO:0015106|bicarbonate transmembrane transporter activity;GO:0051087|chaperone binding;GO:0005254|chloride channel activity;GO:0019869|chloride channel inhibitor activity;GO:0017081|chloride channel regulator acti…	K05031	CFTR; cystic fibrosis transmembrane conductance regulator [EC:3.6.3.49]
ENSG00000001629	858	798	934	625	758.109	833	778	725	568	1.26111	0.334695	0.258009	0.7487	up	no	ANKIB1	protein_coding	chr7:92245974-92401383:+	gi|39645496|gb|AAH63861.1|	5912	0	ANKIB1 protein, partial [Homo sapiens]	gi|148596952|ref|NM_019004.1|	6080	0	Homo sapiens ankyrin repeat and IBR domain containing 1 (ANKIB1), mRNA	Q9P2G1	2065	0	Ankyrin repeat and IBR domain-containing protein 1	.	.	.	.	pfam01485	IBR	IBR domain. The IBR (In Between Ring fingers) domain is often found to occur between pairs of ring fingers (pfam00097). This domain has also been called the C6HC domain and DRIL (for double RING finger linked) domain. Proteins that contain two Ring fingers and an IBR domain (these proteins are also termed RBR family proteins) are thought to exist in all eukaryotic organisms. RBR family members pl…	GO:0032436|positive regulation of proteasomal ubiquitin-dependent protein catabolic process;GO:0000209|protein polyubiquitination;	GO:0005737|cytoplasm;GO:0000151|ubiquitin ligase complex;	GO:0046872|metal ion binding;GO:0031624|ubiquitin conjugating enzyme binding;GO:0061630|ubiquitin protein ligase activity;	K11967	ANKIB1; ankyrin repeat and IBR domain-containing protein 1
ENSG00000001630	1	3	2	3	3.4581	4	3	7	6	0.495674	-1.01254	0.398013	NA	down	no	CYP51A1	protein_coding	chr7:92112153-92134803:-	gi|21619563|gb|AAH32322.1|	2459	0	Cytochrome P450, family 51, subfamily A, polypeptide 1 [Homo sapiens]	gi|168693652|ref|NM_000786.3|	3155	0	Homo sapiens cytochrome P450 family 51 subfamily A member 1 (CYP51A1), transcript variant 1, mRNA	Q16850	950	0	Lanosterol 14-alpha demethylase	SPAC13A11.02c	310	3e-93	COG2124	pfam00067	p450	Cytochrome P450. Cytochrome P450s are haem-thiolate proteins involved in the oxidative degradation of various compounds. They are particularly well known for their role in the degradation of environmental toxins and mutagens. They can be divided into 4 classes, according to the method by which electrons from NAD(P)H are delivered to the catalytic site. Sequence conservation is relatively low with…	GO:0006695|cholesterol biosynthetic process;GO:0033488|cholesterol biosynthetic process via 24,25-dihydrolanosterol;GO:0045540|regulation of cholesterol biosynthetic process;GO:0006694|steroid biosynthetic process;GO:0016125|sterol metabolic process;	GO:0005783|endoplasmic reticulum;GO:0005789|endoplasmic reticulum membrane;GO:0016021|integral component of membrane;GO:0016020|membrane;GO:0031090|organelle membrane;GO:0005886|plasma membrane;	GO:0020037|heme binding;GO:0005506|iron ion binding;GO:0008398|sterol 14-demethylase activity;	K05917	CYP51; sterol 14-demethylase [EC:1.14.13.70]
ENSG00000001631	29	61	89	8	70.8781	118	107	97	81	0.52132	-0.939759	0.139068	0.629195	down	no	KRIT1	protein_coding	chr7:92198969-92246166:-	gi|31581522|ref|NP_004903.2|	3831	0	krev interaction trapped protein 1 isoform 1 [Homo sapiens]	gi|37221183|ref|NM_194456.1|	4762	0	Homo sapiens KRIT1, ankyrin repeat containing (KRIT1), transcript variant 1, mRNA	O00522	1480	0	Krev interaction trapped protein 1	RSc0257	56.2	7e-07	COG0666	pfam00373	FERM_M	FERM central domain. This domain is the central structural domain of the FERM domain.	GO:0001525|angiogenesis;GO:0045454|cell redox homeostasis;GO:0016525|negative regulation of angiogenesis;GO:2000352|negative regulation of endothelial cell apoptotic process;GO:0010596|negative regulation of endothelial cell migration;GO:0001937|negative regulation of endothelial cell proliferation;GO:0032092|positive regulation of protein binding;GO:2000114|regulation of establishment of cell po…	GO:0005911|cell-cell junction;GO:0005737|cytoplasm;GO:0005615|extracellular space;GO:0005874|microtubule;GO:0005886|plasma membrane;GO:0032991|macromolecular complex;	GO:0030695|GTPase regulator activity;GO:0008017|microtubule binding;GO:0005546|phosphatidylinositol-4,5-bisphosphate binding;GO:0044877|macromolecular complex binding;	K17705	KRIT1; Krev interaction trapped protein 1
ENSG00000002016	0	20	76	15	32.6585	44	46	53	16	0.813193	-0.29833	0.765522	0.965218	down	no	RAD52	protein_coding	chr12:911736-990053:-	gi|109637798|ref|NP_602296.2|	2027	0	DNA repair protein RAD52 homolog isoform a [Homo sapiens]	gi|661902999|ref|NM_134424.3|	3023	0	Homo sapiens RAD52 homolog, DNA repair protein (RAD52), transcript variant 1, mRNA	P43351	785	0	DNA repair protein RAD52 homolog	SPAC30D11.10	176	5e-46	COG5055	pfam04098	Rad52_Rad22	Rad52/22 family double-strand break repair protein. The DNA single-strand annealing proteins (SSAPs), such as RecT, Red-beta, ERF and Rad52, function in RecA-dependent and RecA-independent DNA recombination pathways. This family includes proteins related to Rad52. These proteins contain two helix-hairpin-helix motifs.	GO:0006974|cellular response to DNA damage stimulus;GO:0034599|cellular response to oxidative stress;GO:0010792|DNA double-strand break processing involved in repair via single-strand annealing;GO:0000730|DNA recombinase assembly;GO:0006310|DNA recombination;GO:0006302|double-strand break repair;GO:0051260|protein homooligomerization;GO:2000819|regulation of nucleotide-excision repair;	GO:0005654|nucleoplasm;GO:0005634|nucleus;GO:0032991|macromolecular complex;GO:0032993|protein-DNA complex;	GO:0003677|DNA binding;GO:0042802|identical protein binding;GO:0003697|single-stranded DNA binding;	K10873	RAD52; DNA repair and recombination protein RAD52
ENSG00000002079	6	8	19	31	17.4821	13	5	51	13	0.919659	-0.12083	0.891933	0.982146	down	no	MYH16	transcribed_unitary_pseudogene	chr7:99238829-99311130:+	gi|119597090|gb|EAW76684.1|	5645	0	hCG2041581, partial [Homo sapiens]	gi|694922736|ref|XM_009453690.1|	5714	0	PREDICTED: Pan troglodytes myosin-7-like (LOC463567), mRNA	F1PT61	2060	0	Myosin-16	SPCC645.05c	570	0	COG5022	pfam01576	Myosin_tail_1	Myosin tail. The myosin molecule is a multi-subunit complex made up of two heavy chains and four light chains it is a fundamental contractile protein found in all eukaryote cell types. This family consists of the coiled-coil myosin heavy chain tail region. The coiled-coil is composed of the tail from two molecules of myosin. These can then assemble into the macromolecular thick filament. The coil…	GO:0007018|microtubule-based movement;	GO:0030016|myofibril;GO:0016459|myosin complex;	GO:0051015|actin filament binding;GO:0005524|ATP binding;GO:0008017|microtubule binding;GO:0003777|microtubule motor activity;	.	.
ENSG00000002330	0	12	1	19	8.7415	9	3	28	4	0.812786	-0.299053	0.818463	0.975276	down	no	BAD	protein_coding	chr11:64269830-64284704:-	gi|397516807|ref|XP_003828614.1|	773	6e-99	PREDICTED: bcl2-associated agonist of cell death [Pan paniscus]	gi|197116381|ref|NM_004322.3|	1157	0	Homo sapiens BCL2 associated agonist of cell death (BAD), transcript variant 1, mRNA	Q92934	301	3e-100	Bcl2-associated agonist of cell death	.	.	.	.	pfam10514	Bcl-2_BAD	Pro-apoptotic Bcl-2 protein, BAD. BAD is a Bcl-2 homology domain 3 (BH3)-only pro-apoptotic member of the Bcl-2 protein family that is regulated by phosphorylation in response to survival factors. Binding of BAD to mitochondria is thought to be exclusively mediated by its BH3 domain. Membrane localisation of BAD mediates membrane translocation of Bcl-XL. The C-terminal part of BAD is sufficient f…	GO:0097202|activation of cysteine-type endopeptidase activity;GO:0006919|activation of cysteine-type endopeptidase activity involved in apoptotic process;GO:0046031|ADP metabolic process;GO:0006915|apoptotic process;GO:0046034|ATP metabolic process;GO:0060154|cellular process regulating host cell cycle in response to virus;GO:0071247|cellular response to chromate;GO:0071456|cellular response to h…	GO:0005829|cytosol;GO:0005741|mitochondrial outer membrane;GO:0005739|mitochondrion;	GO:0071889|14-3-3 protein binding;GO:0008656|cysteine-type endopeptidase activator activity involved in apoptotic process;GO:0008289|lipid binding;GO:0005543|phospholipid binding;GO:0046982|protein heterodimerization activity;GO:0043422|protein kinase B binding;GO:0019901|protein kinase binding;GO:0030346|protein phosphatase 2B binding;	K02158	BAD; BCL2-antagonist of cell death
ENSG00000002549	144	340	233	547	313.362	342	378	402	207	1.06161	0.086248	0.841114	0.978136	up	no	LAP3	protein_coding	chr4:17577192-17607972:+	gi|41393561|ref|NP_056991.2|	2691	0	cytosol aminopeptidase [Homo sapiens]	gi|675785655|ref|XM_003845981.2|	2120	0	PREDICTED: Pan paniscus leucine aminopeptidase 3 (LAP3), mRNA	P28838	1040	0	Cytosol aminopeptidase	SPAC13A11.05	308	2e-94	COG0260	pfam00883	Peptidase_M17	Cytosol aminopeptidase family, catalytic domain. The two associated zinc ions and the active site are entirely enclosed within the C-terminal catalytic domain in leucine aminopeptidase.	GO:0006508|proteolysis;	GO:0005829|cytosol;GO:0070062|extracellular exosome;GO:0005925|focal adhesion;GO:0030496|midbody;GO:0005654|nucleoplasm;GO:0005634|nucleus;GO:0005802|trans-Golgi network;	GO:0004177|aminopeptidase activity;GO:0030145|manganese ion binding;GO:0008235|metalloexopeptidase activity;	K11142	LAP3; cytosol aminopeptidase [EC:3.4.11.1 3.4.11.5]
ENSG00000002586	855	906	801	1059	1138.1	1348	1666	1345	1366	0.708628	-0.4969	0.0592414	0.490105	down	no	CD99	protein_coding	chrX:2691187-2741309:+	.	.	.	.	gi|164689702|dbj|AK309517.1|	1260	0	Homo sapiens cDNA, FLJ99558	.	.	.	.	.	.	.	.	pfam13553	FIIND	Function to find. The function to find (FIIND) was initially discovered in two proteins, NLRP1 (aka NALP1, CARD7, NAC, DEFCAP) and CARD8 (aka TUCAN, Cardinal). NLRP1 is a member of the Nod-like receptor (NLR) protein superfamily and is involved in apoptosis and inflammation. To date, it is the only NLR protein known to have a FIIND domain. The FIIND domain is also present in the CARD8 protein whe…	.	.	.	.	.
ENSG00000002587	0	4	3	0	1.442	0	1	2	2	1.47365	0.559398	0.806787	NA	up	no	HS3ST1	protein_coding	chr4:11393150-11429564:-	gi|4826764|ref|NP_005105.1|	1551	0	heparan sulfate glucosamine 3-O-sulfotransferase 1 precursor [Homo sapiens]	gi|14209802|gb|AC073991.2|	6966	0	Homo sapiens BAC clone RP11-512I20 from 4, complete sequence	O14792	602	0	Heparan sulfate glucosamine 3-O-sulfotransferase 1	.	.	.	.	pfam00685	Sulfotransfer_1	Sulfotransferase domain.	GO:0006024|glycosaminoglycan biosynthetic process;	GO:0005796|Golgi lumen;GO:0016021|integral component of membrane;	GO:0008467|[heparan sulfate]-glucosamine 3-sulfotransferase 1 activity;GO:0008146|sulfotransferase activity;	K01024	HS3ST1; [heparan sulfate]-glucosamine 3-sulfotransferase 1 [EC:2.8.2.23]
ENSG00000002745	0	0	0	0	0.314307	0	0	3	0	0.300855	-1.73286	0.619911	NA	down	no	WNT16	protein_coding	chr7:121325367-121341104:+	gi|17402916|ref|NP_476509.1|	1855	0	protein Wnt-16 isoform 1 precursor [Homo sapiens]	gi|17402915|ref|NM_057168.1|	3114	0	Homo sapiens wingless-type MMTV integration site family member 16 (WNT16), transcript variant 1, mRNA	Q9UBV4	719	0	Protein Wnt-16	.	.	.	.	pfam00110	wnt	wnt family. Wnt genes have been identified in vertebrates and invertebrates but not in plants, unicellular eukaryotes or prokaryotes. In humans, 19 WNT proteins are known. Because of their insolubility little is known about Wnt protein structure, but all have 23 or 24 Cys residues whose spacing is highly conserved. Signal transduction by Wnt proteins (including the Wnt/beta-catenin, the Wnt/Ca++,…	GO:0046849|bone remodeling;GO:0060317|cardiac epithelial to mesenchymal transition;GO:0045165|cell fate commitment;GO:0030216|keratinocyte differentiation;GO:0043616|keratinocyte proliferation;GO:0060548|negative regulation of cell death;GO:0030182|neuron differentiation;GO:0003408|optic cup formation involved in camera-type eye development;GO:0090403|oxidative stress-induced premature senescence…	GO:0005737|cytoplasm;GO:0005576|extracellular region;GO:0005615|extracellular space;	GO:0005109|frizzled binding;	K01558	WNT16; wingless-type MMTV integration site family, member 16
ENSG00000002746	0	19	61	30	21.6533	14	6	20	22	1.99016	0.992883	0.340251	0.807916	up	no	HECW1	protein_coding	chr7:43112629-43566001:+	gi|119614566|gb|EAW94160.1|	7758	0	HECT, C2 and WW domain containing E3 ubiquitin protein ligase 1, isoform CRA_c, partial [Homo sapiens]	gi|767945078|ref|XM_011515219.1|	6810	0	PREDICTED: Homo sapiens HECT, C2 and WW domain containing E3 ubiquitin protein ligase 1 (HECW1), transcript variant X4, mRNA	Q76N89	2971	0	E3 ubiquitin-protein ligase HECW1	SPBC16E9.11c	385	9e-113	COG5021	pfam00632	HECT	HECT-domain (ubiquitin-transferase). The name HECT comes from Homologous to the E6-AP Carboxyl Terminus.	GO:0090090|negative regulation of canonical Wnt signaling pathway;GO:0043161|proteasome-mediated ubiquitin-dependent protein catabolic process;	GO:0005737|cytoplasm;GO:0005829|cytosol;	GO:0061630|ubiquitin protein ligase activity;	K12167	HECW1; E3 ubiquitin-protein ligase HECW1 [EC:2.3.2.26]
ENSG00000002822	0	22	5	40	15.1699	6	5	40	11	1.20376	0.267552	0.819226	0.975373	up	no	MAD1L1	protein_coding	chr7:1815793-2233243:-	gi|4580767|gb|AAD24498.1|AF083811_1	3197	0	mitotic checkpoint protein isoform MAD1a [Homo sapiens]	gi|62243373|ref|NM_001013837.1|	2696	0	Homo sapiens MAD1 mitotic arrest deficient-like 1 (yeast) (MAD1L1), transcript variant 3, mRNA	Q9Y6D9	1235	0	Mitotic spindle assembly checkpoint protein MAD1	.	.	.	.	pfam05557	MAD	Mitotic checkpoint protein. This family consists of several eukaryotic mitotic checkpoint (Mitotic arrest deficient or MAD) proteins. The mitotic spindle checkpoint monitors proper attachment of the bipolar spindle to the kinetochores of aligned sister chromatids and causes a cell cycle arrest in prometaphase when failures occur. Multiple components of the mitotic spindle checkpoint have been ide…	GO:0051315|attachment of mitotic spindle microtubules to kinetochore;GO:0051301|cell division;GO:0007093|mitotic cell cycle checkpoint;GO:0007094|mitotic spindle assembly checkpoint;GO:0042130|negative regulation of T cell proliferation;GO:0090235|regulation of metaphase plate congression;GO:0048538|thymus development;	GO:0005813|centrosome;GO:0000777|condensed chromosome kinetochore;GO:0005829|cytosol;GO:0000776|kinetochore;GO:0072686|mitotic spindle;GO:0005635|nuclear envelope;GO:0005819|spindle;GO:0000922|spindle pole;	GO:0042802|identical protein binding;GO:0043515|kinetochore binding;	K06638	MAD1L; mitotic spindle assembly checkpoint protein MAD1
ENSG00000002834	45	57	36	33	41.8923	52	28	73	23	1.1118	0.152902	0.765437	0.965218	up	no	LASP1	protein_coding	chr17:38869859-38921770:+	gi|410444379|ref|NP_001258537.1|	799	1e-94	LIM and SH3 domain protein 1 isoform b [Homo sapiens]	gi|410444378|ref|NM_001271608.1|	4023	0	Homo sapiens LIM and SH3 protein 1 (LASP1), transcript variant 2, mRNA	Q14847	263	6e-78	LIM and SH3 domain protein 1	.	.	.	.	pfam00412	LIM	LIM domain. This family represents two copies of the LIM structural domain.	GO:0006811|ion transport;	GO:0030864|cortical actin cytoskeleton;GO:0005737|cytoplasm;GO:0005925|focal adhesion;	GO:0051015|actin filament binding;GO:0045296|cadherin binding;GO:0015075|ion transmembrane transporter activity;GO:0046872|metal ion binding;GO:0005070|SH3/SH2 adaptor activity;	.	.
ENSG00000002919	0	243	117	57	107.095	98	105	104	173	0.887585	-0.172043	0.85386	0.979309	down	no	SNX11	protein_coding	chr17:48103357-48123074:+	gi|426347796|ref|XP_004041532.1|	1425	0	PREDICTED: sorting nexin-11 [Gorilla gorilla gorilla]	gi|675787411|ref|XM_003827497.2|	2683	0	PREDICTED: Pan paniscus sorting nexin 11 (SNX11), transcript variant X3, mRNA	Q9Y5W9	434	7e-144	Sorting nexin-11	SPBC887.06c	65.9	2e-11	COG5391	pfam00787	PX	PX domain. PX domains bind to phosphoinositides.	GO:0006897|endocytosis;GO:0006886|intracellular protein transport;GO:0016050|vesicle organization;	GO:0005768|endosome;GO:0019898|extrinsic component of membrane;	GO:1901981|phosphatidylinositol phosphate binding;	K17924	SNX10_11; sorting nexin-10/11
ENSG00000002933	0	0	0	0	0.227128	2	0	0	0	0.410535	-1.28442	0.71589	NA	down	no	TMEM176A	protein_coding	chr7:150800403-150805118:+	gi|767948211|ref|XP_011514680.1|	353	8e-35	PREDICTED: transmembrane protein 176A isoform X3 [Homo sapiens]	gi|34529019|dbj|AK123468.1|	2034	0	Homo sapiens cDNA FLJ41474 fis, clone BRTHA2001717	Q96HP8	120	5e-29	Transmembrane protein 176A	.	.	.	.	pfam04103	CD20	CD20-like family. This family includes the CD20 protein and the beta subunit of the high affinity receptor for IgE Fc. The high affinity receptor for IgE is a tetrameric structure consisting of a single IgE-binding alpha subunit, a single beta subunit, and two disulfide-linked gamma subunits. The alpha subunit of Fc epsilon RI and most Fc receptors are homologous members of the Ig superfamily. By…	GO:2001199|negative regulation of dendritic cell differentiation;	GO:0016021|integral component of membrane;	.	.	.
ENSG00000003056	592	719	509	691	623.108	615	691	695	574	1.09135	0.126112	0.602045	0.924459	up	no	M6PR	protein_coding	chr12:8940361-8949761:-	gi|4505061|ref|NP_002346.1|	1454	0	cation-dependent mannose-6-phosphate receptor isoform 1 precursor [Homo sapiens]	gi|333440432|ref|NM_002355.3|	2450	0	Homo sapiens mannose-6-phosphate receptor, cation dependent (M6PR), transcript variant 1, mRNA	P20645	564	0	Cation-dependent mannose-6-phosphate receptor	.	.	.	.	pfam02157	Man-6-P_recep	Mannose-6-phosphate receptor. This family includes both Cation-dependent and cation independent mannose-6-phosphate receptors.	GO:0008333|endosome to lysosome transport;GO:0061024|membrane organization;GO:0006898|receptor-mediated endocytosis;GO:0033299|secretion of lysosomal enzymes;	GO:0030665|clathrin-coated vesicle membrane;GO:0005768|endosome;GO:0005887|integral component of plasma membrane;GO:0005770|late endosome;GO:0005765|lysosomal membrane;GO:0016020|membrane;GO:0048471|perinuclear region of cytoplasm;GO:0005886|plasma membrane;GO:0005802|trans-Golgi network;GO:0032588|trans-Golgi network membrane;GO:0030133|transport vesicle;	GO:0005537|mannose binding;GO:0015578|mannose transmembrane transporter activity;GO:0004888|transmembrane signaling receptor activity;	K10089	M6PR; cation-dependent mannose-6-phosphate receptor
ENSG00000003096	0	21	19	0	14.966	18	41	23	6	0.494306	-1.01652	0.42452	0.849855	down	no	KLHL13	protein_coding	chrX:117897813-118117340:-	gi|635147852|ref|XP_008017725.1|	3143	0	PREDICTED: kelch-like protein 13 isoform X7 [Chlorocebus sabaeus]	gi|7242972|dbj|AB037730.1|	5331	0	Homo sapiens KIAA1309 mRNA for KIAA1309 protein	Q9P2N7	1207	0	Kelch-like protein 13	.	.	.	.	pfam07707	BACK	BTB And C-terminal Kelch. This domain is found associated with pfam00651 and pfam01344. The BACK domain is found juxtaposed to the BTB domain; they are separated by as little as two residues. This family appears to be closely related to the BTB domain (Finn RD, personal observation).	GO:0007049|cell cycle;GO:0051301|cell division;GO:0043687|post-translational protein modification;GO:0016567|protein ubiquitination;GO:0032465|regulation of cytokinesis;	GO:0031463|Cul3-RING ubiquitin ligase complex;GO:0005829|cytosol;GO:0030496|midbody;	.	K10447	KLHL9_13; kelch-like protein 9/13
ENSG00000003137	0	9	0	8	3.26542	0	1	7	3	1.63988	0.713588	0.712746	NA	up	no	CYP26B1	protein_coding	chr2:72129238-72148038:-	gi|9845285|ref|NP_063938.1|	2657	0	cytochrome P450 26B1 isoform 1 [Homo sapiens]	gi|480540321|ref|NM_019885.3|	4556	0	Homo sapiens cytochrome P450 family 26 subfamily B member 1 (CYP26B1), transcript variant 1, mRNA	Q9NR63	1022	0	Cytochrome P450 26B1	slr0574	264	7e-76	COG2124	pfam00067	p450	Cytochrome P450. Cytochrome P450s are haem-thiolate proteins involved in the oxidative degradation of various compounds. They are particularly well known for their role in the degradation of environmental toxins and mutagens. They can be divided into 4 classes, according to the method by which electrons from NAD(P)H are delivered to the catalytic site. Sequence conservation is relatively low with…	GO:0060349|bone morphogenesis;GO:0001709|cell fate determination;GO:0071300|cellular response to retinoic acid;GO:0070268|cornification;GO:0030326|embryonic limb morphogenesis;GO:0061436|establishment of skin barrier;GO:0001768|establishment of T cell polarity;GO:0006954|inflammatory response;GO:0007140|male meiosis;GO:0048387|negative regulation of retinoic acid receptor signaling pathway;GO:005…	GO:0005737|cytoplasm;GO:0005789|endoplasmic reticulum membrane;GO:0031090|organelle membrane;	GO:0020037|heme binding;GO:0005506|iron ion binding;GO:0016709|oxidoreductase activity, acting on paired donors, with incorporation or reduction of molecular oxygen, NAD(P)H as one donor, and incorporation of one atom of oxygen;GO:0008401|retinoic acid 4-hydroxylase activity;GO:0001972|retinoic acid binding;	K12664	CYP26B; cytochrome P450, family 26, subfamily B
ENSG00000003147	629	428	310	549	421.479	332	403	422	307	1.49522	0.58036	0.093963	0.56607	up	no	ICA1	protein_coding	chr7:8113184-8262687:-	gi|12545395|ref|NP_071682.1|	2528	0	islet cell autoantigen 1 isoform a [Homo sapiens]	gi|451327627|ref|NM_004968.3|	2440	0	Homo sapiens islet cell autoantigen 1 (ICA1), transcript variant 2, mRNA	Q05084	976	0	Islet cell autoantigen 1	.	.	.	.	pfam04629	ICA69	Islet cell autoantigen ICA69, C-terminal domain. This family includes a 69 kD protein which has been identified as an islet cell autoantigen in type I diabetes mellitus. Its precise function is unknown.	GO:0006836|neurotransmitter transport;GO:0050796|regulation of insulin secretion;	GO:0030054|cell junction;GO:0005737|cytoplasm;GO:0005829|cytosol;GO:0000139|Golgi membrane;GO:0043231|intracellular membrane-bounded organelle;GO:0030667|secretory granule membrane;GO:0030672|synaptic vesicle membrane;	GO:0019904|protein domain specific binding;	.	.
ENSG00000003249	0	0	0	0	0.7794	0	0	0	6	0.123683	-3.01529	0.379245	NA	down	no	DBNDD1	protein_coding	chr16:90004871-90020128:-	gi|119587068|gb|EAW66664.1|	278	1e-25	hypothetical protein MGC3101, isoform CRA_b [Homo sapiens]	gi|40714623|gb|AC092143.4|	2889	0	Homo sapiens chromosome 16 clone RP11-566K11, complete sequence	Q9H9R9	111	3e-26	Dysbindin domain-containing protein 1	.	.	.	.	pfam04440	Dysbindin	Dysbindin (Dystrobrevin binding protein 1). Dysbindin is an evolutionary conserved 40-kDa coiled-coil-containing protein that binds to alpha- and beta-dystrobrevin in muscle and brain. Dystrophin and alpha-dystrobrevin are co-immunoprecipitated with dysbindin, indicating that dysbindin is DPC-associated in muscle. Dysbindin co-localizes with alpha-dystrobrevin at the sarcolemma and is up-regulate…	GO:0031175|neuron projection development;	GO:0030672|synaptic vesicle membrane;	.	.	.
ENSG00000003393	1614	1528	1020	1927	1358.86	1443	1164	1254	1032	1.40372	0.489253	0.101952	0.575678	up	no	ALS2	protein_coding	chr2:201700267-201780956:-	gi|40316935|ref|NP_065970.2|	8735	0	alsin isoform 1 [Homo sapiens]	gi|209364519|ref|NM_020919.3|	6675	0	Homo sapiens ALS2, alsin Rho guanine nucleotide exchange factor (ALS2), transcript variant 1, mRNA	Q96Q42	3369	0	Alsin	PA4016_1	73.2	3e-12	COG4642	pfam02204	VPS9	Vacuolar sorting protein 9 (VPS9) domain. This domain acts as a GDP-GTP exchange factor (GEF). It activates Rab GTPases by stimulating the release of GDP and allowing GTP to bind.	GO:0007409|axonogenesis;GO:0001662|behavioral fear response;GO:0008219|cell death;GO:0016197|endosomal transport;GO:0007032|endosome organization;GO:0001701|in utero embryonic development;GO:0007626|locomotory behavior;GO:0007528|neuromuscular junction development;GO:0048812|neuron projection morphogenesis;GO:0043547|positive regulation of GTPase activity;GO:0045860|positive regulation of protein…	GO:0005813|centrosome;GO:0005829|cytosol;GO:0030425|dendrite;GO:0043197|dendritic spine;GO:0005769|early endosome;GO:0030426|growth cone;GO:0043231|intracellular membrane-bounded organelle;GO:0030027|lamellipodium;GO:0016020|membrane;GO:0043025|neuronal cell body;GO:0014069|postsynaptic density;GO:0032991|macromolecular complex;GO:0001726|ruffle;GO:0031982|vesicle;	GO:0042803|protein homodimerization activity;GO:0043539|protein serine/threonine kinase activator activity;GO:0017137|Rab GTPase binding;GO:0017112|Rab guanyl-nucleotide exchange factor activity;GO:0030676|Rac guanyl-nucleotide exchange factor activity;	K04575	ALS2; amyotrophic lateral sclerosis 2 protein
ENSG00000003400	0	8	0	0	2.05744	6	0	1	3	0.762331	-0.39151	0.874057	NA	down	no	CASP10	protein_coding	chr2:201182898-201229406:+	gi|47078272|ref|NP_116759.2|	1373	0	caspase-10 isoform 1 preproprotein [Homo sapiens]	gi|330864677|ref|NM_032976.3|	5814	0	Homo sapiens caspase 10 (CASP10), transcript variant 4, mRNA	Q92851	486	0	Caspase-10	.	.	.	.	pfam00656	Peptidase_C14	Caspase domain.	GO:0006915|apoptotic process;GO:0097190|apoptotic signaling pathway;GO:0007166|cell surface receptor signaling pathway;GO:0097194|execution phase of apoptosis;GO:0043123|positive regulation of I-kappaB kinase/NF-kappaB signaling;GO:0042981|regulation of apoptotic process;	GO:0031265|CD95 death-inducing signaling complex;GO:0005829|cytosol;GO:0097342|ripoptosome;	GO:0004197|cysteine-type endopeptidase activity;GO:0097199|cysteine-type endopeptidase activity involved in apoptotic signaling pathway;GO:0097200|cysteine-type endopeptidase activity involved in execution phase of apoptosis;GO:0035877|death effector domain binding;GO:0031625|ubiquitin protein ligase binding;	K04400	CASP10; caspase 10 [EC:3.4.22.63]
ENSG00000003402	9	84	108	27	76.0633	97	119	137	60	0.616342	-0.698198	0.294756	0.77594	down	no	CFLAR	protein_coding	chr2:201116154-201176687:+	gi|187608571|ref|NP_003870.4|	2553	0	CASP8 and FADD-like apoptosis regulator isoform 1 [Homo sapiens]	gi|5931446|gb|AC007283.3|	12855	0	Homo sapiens BAC clone RP11-536I18 from 2, complete sequence	O15519	988	0	CASP8 and FADD-like apoptosis regulator	.	.	.	.	pfam00656	Peptidase_C14	Caspase domain.	GO:0006915|apoptotic process;GO:0071549|cellular response to dexamethasone stimulus;GO:0071364|cellular response to epidermal growth factor stimulus;GO:0071392|cellular response to estradiol stimulus;GO:0071456|cellular response to hypoxia;GO:0032869|cellular response to insulin stimulus;GO:0071732|cellular response to nitric oxide;GO:0097194|execution phase of apoptosis;GO:0043066|negative regul…	GO:0031265|CD95 death-inducing signaling complex;GO:0005737|cytoplasm;GO:0005829|cytosol;GO:0031264|death-inducing signaling complex;GO:0045121|membrane raft;GO:0097342|ripoptosome;	GO:0097200|cysteine-type endopeptidase activity involved in execution phase of apoptosis;GO:0005123|death receptor binding;GO:0008047|enzyme activator activity;GO:0016504|peptidase activator activity;GO:0002020|protease binding;GO:0046982|protein heterodimerization activity;GO:0044877|macromolecular complex binding;	K04724	CFLAR, FLIP; CASP8 and FADD-like apoptosis regulator
ENSG00000003436	0	75	230	0	263.962	533	713	526	192	0.179037	-2.48167	0.181856	0.680796	down	no	TFPI	protein_coding	chr2:187464230-187565760:-	gi|106322|pir||B34087	542	2e-139	hypothetical protein (L1H 3' region) - human	gi|62089317|dbj|AB209866.1|	7681	0	Homo sapiens mRNA for tissue factor pathway inhibitor (lipoprotein-associated coagulation inhibitor) variant protein	O00370	210	6e-135	LINE-1 retrotransposable element ORF2 protein	.	.	.	.	pfam02994	Transposase_22	L1 transposable element.	GO:0006310|DNA recombination;GO:0090305|nucleic acid phosphodiester bond hydrolysis;GO:0032199|reverse transcription involved in RNA-mediated transposition;GO:0032197|transposition, RNA-mediated;	.	GO:0046872|metal ion binding;GO:0003964|RNA-directed DNA polymerase activity;GO:0009036|Type II site-specific deoxyribonuclease activity;	.	.
ENSG00000003509	95	264	170	257	290.345	603	285	349	403	0.523012	-0.935085	0.0216986	0.354892	down	no	NDUFAF7	protein_coding	chr2:37231631-37253403:+	gi|211826135|gb|AAH12374.2|	1135	1e-144	C2orf56 protein, partial [Homo sapiens]	gi|40850957|gb|BC065206.1|	2974	0	Homo sapiens chromosome 2 open reading frame 56, mRNA (cDNA clone IMAGE:5192830), with apparent retained intron	Q7L592	444	2e-144	Protein arginine methyltransferase NDUFAF7, mitochondrial	AGc4024	123	5e-29	COG1565	pfam02636	Methyltransf_28	Putative S-adenosyl-L-methionine-dependent methyltransferase. This family is a putative S-adenosyl-L-methionine (SAM)-dependent methyltransferase. In eukaryotes it plays a role in mitochondrial complex I activity.	GO:0046034|ATP metabolic process;GO:0032981|mitochondrial respiratory chain complex I assembly;GO:0019918|peptidyl-arginine methylation, to symmetrical-dimethyl arginine;	GO:0005615|extracellular space;GO:0005759|mitochondrial matrix;GO:0005739|mitochondrion;	GO:0019899|enzyme binding;GO:0008168|methyltransferase activity;GO:0035243|protein-arginine omega-N symmetric methyltransferase activity;	K18164	NDUFAF7; NADH dehydrogenase [ubiquinone] 1 alpha subcomplex assembly factor 7
ENSG00000003756	88	65	87	147	96.6422	101	98	99	95	1.1171	0.159754	0.695049	0.948235	up	no	RBM5	protein_coding	chr3:50088919-50119021:+	gi|62087206|dbj|BAD92050.1|	1638	0	RNA binding motif protein 5 variant [Homo sapiens]	gi|62087205|dbj|AB208813.1|	5583	0	Homo sapiens mRNA for RNA binding motif protein 5 variant protein	P52756	618	0	RNA-binding protein 5	.	.	.	.	pfam01585	G-patch	G-patch domain. This domain is found in a number of RNA binding proteins, and is also found in proteins that contain RNA binding domains. This suggests that this domain may have an RNA binding function. This domain has seven highly conserved glycines.	GO:0006915|apoptotic process;GO:0000398|mRNA splicing, via spliceosome;GO:0008285|negative regulation of cell proliferation;GO:0043065|positive regulation of apoptotic process;GO:0000381|regulation of alternative mRNA splicing, via spliceosome;GO:0006396|RNA processing;GO:0000245|spliceosomal complex assembly;	GO:0005654|nucleoplasm;GO:0005634|nucleus;GO:0005681|spliceosomal complex;	GO:0003677|DNA binding;GO:0046872|metal ion binding;GO:0003729|mRNA binding;GO:0003723|RNA binding;	K13094	RBM5_10; RNA-binding protein 5/10
ENSG00000003987	124	208	148	164	177.612	155	214	258	195	0.870791	-0.199601	0.515418	0.893002	down	no	MTMR7	protein_coding	chr8:17296794-17413528:-	gi|225543474|ref|NP_004677.3|	3484	0	myotubularin-related protein 7 [Homo sapiens]	gi|225543473|ref|NM_004686.4|	5107	0	Homo sapiens myotubularin related protein 7 (MTMR7), mRNA	Q9Y216	1344	0	Myotubularin-related protein 7	.	.	.	.	pfam06602	Myotub-related	Myotubularin-like phosphatase domain. This family represents the phosphatase domain within eukaryotic myotubularin-related proteins. Myotubularin is a dual-specific lipid phosphatase that dephosphorylates phosphatidylinositol 3-phosphate and phosphatidylinositol (3,5)-bi-phosphate. Mutations in gene encoding myotubularin-related proteins have been associated with disease.	GO:0046855|inositol phosphate dephosphorylation;GO:0006661|phosphatidylinositol biosynthetic process;GO:0046856|phosphatidylinositol dephosphorylation;GO:0006470|protein dephosphorylation;	GO:0005737|cytoplasm;GO:0005829|cytosol;GO:0016020|membrane;	GO:0052629|phosphatidylinositol-3,5-bisphosphate 3-phosphatase activity;GO:0004438|phosphatidylinositol-3-phosphatase activity;GO:0004725|protein tyrosine phosphatase activity;	K18083	MTMR6_7_8; myotubularin-related protein 6/7/8 [EC:3.1.3.64 3.1.3.95]
ENSG00000003989	223	84	378	426	229.534	180	132	200	182	1.85221	0.889251	0.0875005	0.55456	up	no	SLC7A2	protein_coding	chr8:17497088-17570573:+	gi|258645169|ref|NP_003037.4|	3438	0	cationic amino acid transporter 2 isoform 1 [Homo sapiens]	gi|258645168|ref|NM_003046.5|	7561	0	Homo sapiens solute carrier family 7 member 2 (SLC7A2), transcript variant 1, mRNA	P52569	1210	0	Cationic amino acid transporter 2	XF2207	240	1e-66	COG0531	pfam13520	AA_permease_2	Amino acid permease.	GO:0006865|amino acid transport;GO:0006520|cellular amino acid metabolic process;GO:0097638|L-arginine import across plasma membrane;GO:0097639|L-lysine import across plasma membrane;GO:0097640|L-ornithine import across plasma membrane;GO:0042116|macrophage activation;GO:0006809|nitric oxide biosynthetic process;GO:0002537|nitric oxide production involved in inflammatory response;GO:0050727|regul…	GO:0030054|cell junction;GO:0005887|integral component of plasma membrane;GO:0016020|membrane;GO:0005886|plasma membrane;	GO:0015171|amino acid transmembrane transporter activity;GO:0015174|basic amino acid transmembrane transporter activity;GO:0005289|high-affinity arginine transmembrane transporter activity;GO:0097627|high-affinity L-ornithine transmembrane transporter activity;GO:0005292|high-affinity lysine transmembrane transporter activity;GO:0097626|low-affinity L-arginine transmembrane transporter activity;	K13864	SLC7A2, ATRC2; solute carrier family 7 (cationic amino acid transporter), member 2
ENSG00000004059	72	191	171	217	205.653	244	219	268	316	0.68046	-0.555417	0.163043	0.65875	down	no	ARF5	protein_coding	chr7:127588386-127591700:+	gi|351705750|gb|EHB08669.1|	585	3e-78	ADP-ribosylation factor 5 [Heterocephalus glaber]	gi|164695896|dbj|AK308548.1|	922	0	Homo sapiens cDNA, FLJ98589	P84083	198	7e-59	ADP-ribosylation factor 5	.	.	.	.	pfam00025	Arf	ADP-ribosylation factor family. Pfam combines a number of different Prosite families together	GO:0015031|protein transport;GO:0006890|retrograde vesicle-mediated transport, Golgi to ER;	GO:0005794|Golgi apparatus;GO:0048471|perinuclear region of cytoplasm;GO:0005886|plasma membrane;	GO:0005525|GTP binding;	K07940	ARF5; ADP-ribosylation factor 5
ENSG00000004139	0	0	0	0	3.39213	3	15	0	10	0.0282716	-5.1445	0.0260009	NA	down	yes	SARM1	protein_coding	chr17:28364356-28404049:+	gi|635088676|ref|XP_008008963.1|	3341	0	PREDICTED: sterile alpha and TIR motif-containing protein 1 [Chlorocebus sabaeus]	gi|686752761|ref|XM_002827156.3|	9602	0	PREDICTED: Pongo abelii sterile alpha and TIR motif containing 1 (SARM1), transcript variant X1, mRNA	Q6SZW1	1269	0	Sterile alpha and TIR motif-containing protein 1	.	.	.	.	pfam13676	TIR_2	TIR domain. This is a family of bacterial Toll-like receptors.	GO:0045087|innate immune response;GO:0034128|negative regulation of MyD88-independent toll-like receptor signaling pathway;GO:0042981|regulation of apoptotic process;GO:0048814|regulation of dendrite morphogenesis;GO:1901214|regulation of neuron death;GO:0009749|response to glucose;GO:0007165|signal transduction;	GO:0030424|axon;GO:0030054|cell junction;GO:0005737|cytoplasm;GO:0005829|cytosol;GO:0030425|dendrite;GO:0031315|extrinsic component of mitochondrial outer membrane;GO:0005874|microtubule;GO:0005739|mitochondrion;GO:0045202|synapse;	.	.	.
ENSG00000004142	14	628	143	166	273.295	278	147	730	274	0.699814	-0.514957	0.502249	0.889108	down	no	POLDIP2	protein_coding	chr17:28346633-28357527:-	gi|635088682|ref|XP_008008966.1|	1806	0	PREDICTED: polymerase delta-interacting protein 2 [Chlorocebus sabaeus]	gi|588480523|ref|NM_015584.4|	2670	0	Homo sapiens polymerase (DNA) delta interacting protein 2 (POLDIP2), transcript variant 1, mRNA	Q9Y2S7	686	0	Polymerase delta-interacting protein 2	BMEI1618	78.6	1e-15	COG2967	pfam04379	DUF525	Protein of unknown function (DUF525). Members of this family include the bacterial protein ApaG and the C termini of some F-box proteins (pfam00646). F-box proteins contain a carboxyl-terminal domain that interacts with protein substrates, so this family may be involved in protein-protein interaction. The function of ApaG proteins is unknown, but mutations in the Salmonella typhimurium ApaG homol…	GO:0070584|mitochondrion morphogenesis;GO:0016242|negative regulation of macroautophagy;GO:0045931|positive regulation of mitotic cell cycle;	GO:0042645|mitochondrial nucleoid;GO:0005739|mitochondrion;GO:0005634|nucleus;	GO:0003677|DNA binding;	K17809	POLDIP2; polymerase delta-interacting protein 2
ENSG00000004399	0	1	6	6	3.96675	3	9	2	5	0.762515	-0.391163	0.780892	0.969618	down	no	PLXND1	protein_coding	chr3:129555175-129606818:-	gi|296452982|sp|Q9Y4D7.3|PLXD1_HUMAN	9720	0	RecName: Full=Plexin-D1; Flags: Precursor	gi|24953986|gb|AY116661.1|	7061	0	Homo sapiens plexin D1 (PLXND1) mRNA, complete cds	Q9Y4D7	3719	0	Plexin-D1	.	.	.	.	pfam08337	Plexin_cytopl	Plexin cytoplasmic RasGAP domain. This family features the C-terminal regions of various plexins. Plexins are receptors for semaphorins, and plexin signalling is important in path finding and patterning of both neurons and developing blood vessels. The cytoplasmic region, which has been called a SEX domain in some members of this family, is involved in downstream signalling pathways, by interacti…	GO:0001525|angiogenesis;GO:0035904|aorta development;GO:0001569|patterning of blood vessels;GO:0003279|cardiac septum development;GO:0060976|coronary vasculature development;GO:0060666|dichotomous subdivision of terminal units involved in salivary gland branching;GO:0043542|endothelial cell migration;GO:0007162|negative regulation of cell adhesion;GO:0003151|outflow tract morphogenesis;GO:0050772…	GO:0005887|integral component of plasma membrane;GO:0030027|lamellipodium;GO:0031258|lamellipodium membrane;GO:0005886|plasma membrane;	GO:0019904|protein domain specific binding;GO:0017154|semaphorin receptor activity;	K06822	PLXND; plexin D
ENSG00000004455	611	949	404	929	735.16	809	645	1098	642	1.01056	0.0151549	0.964288	0.995409	up	no	AK2	protein_coding	chr1:33007940-33080996:-	gi|88192646|pdb|2C9Y|A	1263	2e-156	Chain A, Structure Of Human Adenylate Kinase 2	gi|282721038|ref|NG_016269.1|	5417	0	Homo sapiens adenylate kinase 2 (AK2), RefSeqGene (LRG_133) on chromosome 1	Q5REI7	490	6e-158	Adenylate kinase 2, mitochondrial	SPAC4G9.03	274	5e-82	COG0563	pfam00406	ADK	Adenylate kinase.	GO:0006172|ADP biosynthetic process;	GO:0005758|mitochondrial intermembrane space;GO:0097226|sperm mitochondrial sheath;	GO:0004017|adenylate kinase activity;GO:0005524|ATP binding;	K00939	adk, AK; adenylate kinase [EC:2.7.4.3]
ENSG00000004468	595	2186	974	910	1023.18	853	679	1550	806	1.30832	0.387713	0.343698	0.808578	up	no	CD38	protein_coding	chr4:15778275-15853232:+	gi|38454326|ref|NP_001766.2|	1486	0	ADP-ribosyl cyclase/cyclic ADP-ribose hydrolase 1 [Homo sapiens]	gi|926657656|ref|NM_001775.3|	5620	0	Homo sapiens CD38 molecule (CD38), transcript variant 1, mRNA	P28907	577	0	ADP-ribosyl cyclase/cyclic ADP-ribose hydrolase 1	.	.	.	.	pfam02267	Rib_hydrolayse	ADP-ribosyl cyclase. ADP-ribosyl cyclase EC:3.2.2.5 (also know as cyclic ADP-ribose hydrolase or CD38) synthesizes cyclic-ADP ribose, a second messenger for glucose-induced insulin secretion.	GO:0097190|apoptotic signaling pathway;GO:0014824|artery smooth muscle contraction;GO:0050853|B cell receptor signaling pathway;GO:0007565|female pregnancy;GO:0060292|long term synaptic depression;GO:0019674|NAD metabolic process;GO:0043066|negative regulation of apoptotic process;GO:0045779|negative regulation of bone resorption;GO:0010977|negative regulation of neuron projection development;GO:…	GO:0016323|basolateral plasma membrane;GO:0009986|cell surface;GO:0070062|extracellular exosome;GO:0016021|integral component of membrane;GO:0016020|membrane;GO:0005634|nucleus;GO:0005886|plasma membrane;GO:0030667|secretory granule membrane;	GO:0042802|identical protein binding;GO:0050135|NAD(P)+ nucleosidase activity;GO:0003953|NAD+ nucleosidase activity;GO:0016849|phosphorus-oxygen lyase activity;GO:0016740|transferase activity;	K01242	CD38; ADP-ribosyl cyclase 1 [EC:3.2.2.6 2.4.99.20]
ENSG00000004478	104	495	25	337	193.406	44	76	441	128	1.52155	0.60554	0.448748	0.863749	up	no	FKBP4	protein_coding	chr12:2794970-2805423:+	gi|4503729|ref|NP_002005.1|	2321	0	peptidyl-prolyl cis-trans isomerase FKBP4 [Homo sapiens]	gi|206725538|ref|NM_002014.3|	3715	0	Homo sapiens FK506 binding protein 4 (FKBP4), mRNA	Q02790	898	0	Peptidyl-prolyl cis-trans isomerase FKBP4	YNL135c	104	2e-24	COG0545	pfam00254	FKBP_C	FKBP-type peptidyl-prolyl cis-trans isomerase.	GO:0030521|androgen receptor signaling pathway;GO:0061077|chaperone-mediated protein folding;GO:0006825|copper ion transport;GO:0007566|embryo implantation;GO:0046661|male sex differentiation;GO:0031115|negative regulation of microtubule polymerization;GO:0031111|negative regulation of microtubule polymerization or depolymerization;GO:0010977|negative regulation of neuron projection development;G…	GO:0044295|axonal growth cone;GO:0005737|cytoplasm;GO:0005829|cytosol;GO:0070062|extracellular exosome;GO:0005874|microtubule;GO:0005739|mitochondrion;GO:0043025|neuronal cell body;GO:0005654|nucleoplasm;GO:0048471|perinuclear region of cytoplasm;GO:0032991|macromolecular complex;	GO:0005524|ATP binding;GO:0032767|copper-dependent protein binding;GO:0005528|FK506 binding;GO:0035259|glucocorticoid receptor binding;GO:0005525|GTP binding;GO:0031072|heat shock protein binding;GO:0003755|peptidyl-prolyl cis-trans isomerase activity;GO:0051219|phosphoprotein binding;GO:0030674|protein binding, bridging;GO:0003723|RNA binding;GO:0048156|tau protein binding;	K09571	FKBP4_5; FK506-binding protein 4/5 [EC:5.2.1.8]
ENSG00000004487	1359	1474	899	1687	1412.11	1809	1675	1576	1102	0.99055	-0.0136988	0.963729	0.995409	down	no	KDM1A	protein_coding	chr1:23019443-23083689:+	gi|58761544|ref|NP_001009999.1|	3907	0	lysine-specific histone demethylase 1A isoform a [Homo sapiens]	gi|226437585|ref|NM_001009999.2|	3059	0	Homo sapiens lysine (K)-specific demethylase 1A (KDM1A), transcript variant 1, mRNA	Q6ZQ88	1311	0	Lysine-specific histone demethylase 1A	.	.	.	.	pfam01593	Amino_oxidase	Flavin containing amine oxidoreductase. This family consists of various amine oxidases, including maze polyamine oxidase (PAO) and various flavin containing monoamine oxidases (MAO). The aligned region includes the flavin binding site of these enzymes. The family also contains phytoene dehydrogenases and related enzymes. In vertebrates MAO plays an important role regulating the intracellular leve…	GO:0008283|cell proliferation;GO:0071480|cellular response to gamma radiation;GO:0034644|cellular response to UV;GO:0030851|granulocyte differentiation;GO:0046098|guanine metabolic process;GO:0034720|histone H3-K4 demethylation;GO:0033169|histone H3-K9 demethylation;GO:0001701|in utero embryonic development;GO:0055001|muscle cell development;GO:0043433|negative regulation of sequence-specific DNA…	GO:1990391|DNA repair complex;GO:0000790|nuclear chromatin;GO:0000784|nuclear chromosome, telomeric region;GO:0005654|nucleoplasm;GO:0005634|nucleus;GO:0032991|macromolecular complex;GO:0005667|transcription factor complex;	GO:0050681|androgen receptor binding;GO:0003682|chromatin binding;GO:0032451|demethylase activity;GO:0003700|transcription factor activity, sequence-specific DNA binding;GO:0019899|enzyme binding;GO:0050660|flavin adenine dinucleotide binding;GO:0032452|histone demethylase activity;GO:0034648|histone demethylase activity (H3-dimethyl-K4 specific);GO:0032453|histone demethylase activity (H3-K4 spe…	K11450	KDM1A, AOF2, LSD1; lysine-specific histone demethylase 1A [EC:1.-.-.-]
ENSG00000004534	930	1110	1209	1054	1013.61	1069	1080	1149	650	1.2403	0.310687	0.257743	0.748479	up	no	RBM6	protein_coding	chr3:49940007-50100045:+	gi|5032033|ref|NP_005768.1|	4058	0	RNA-binding protein 6 isoform 1 [Homo sapiens]	gi|34367697|emb|BX648535.1|	4293	0	Homo sapiens mRNA; cDNA DKFZp779N0931 (from clone DKFZp779N0931)	P78332	1564	0	RNA-binding protein 6	.	.	.	.	pfam14259	RRM_6	RNA recognition motif (a.k.a. RRM, RBD, or RNP domain).	GO:0006396|RNA processing;	GO:0005634|nucleus;	GO:0003677|DNA binding;GO:0003723|RNA binding;	.	.
ENSG00000004660	0	5	3	0	2.64737	7	4	4	0	0.578527	-0.789545	0.68097	NA	down	no	CAMKK1	protein_coding	chr17:3860315-3894891:-	gi|767992596|ref|XP_011522334.1|	1199	3e-150	PREDICTED: calcium/calmodulin-dependent protein kinase kinase 1 isoform X3 [Homo sapiens]	gi|34536055|dbj|AK128601.1|	3892	0	Homo sapiens cDNA FLJ46760 fis, clone TRACH3024020, highly similar to Rattus norvegicus calcium/calmodulin-dependent protein kinase kinase 1, alpha (Camkk1)	Q8N5S9	441	2e-139	Calcium/calmodulin-dependent protein kinase kinase 1	.	.	.	.	pfam13900	GVQW	Putative binding domain. This short domain is often found nested inside other longer domains. The function is not known, but the domain carries a highly conserved GVQW motif. The members are rich in proline and cysteine. This may be a binding domain.	GO:0035556|intracellular signal transduction;GO:0018105|peptidyl-serine phosphorylation;GO:0018107|peptidyl-threonine phosphorylation;GO:0045860|positive regulation of protein kinase activity;	GO:0005737|cytoplasm;GO:0005829|cytosol;GO:0005634|nucleus;	GO:0005524|ATP binding;GO:0005516|calmodulin binding;GO:0004683|calmodulin-dependent protein kinase activity;	.	.
ENSG00000004700	1106	735	877	671	742.654	591	710	523	675	1.5385	0.621527	0.0724334	0.522628	up	no	RECQL	protein_coding	chr12:21468910-21501669:-	gi|14591902|ref|NP_116559.1|	3442	0	ATP-dependent DNA helicase Q1 [Homo sapiens]	gi|209977006|ref|NM_002907.3|	3745	0	Homo sapiens RecQ like helicase (RECQL), transcript variant 1, mRNA	P46063	1329	0	ATP-dependent DNA helicase Q1	YMR190c	424	1e-124	COG0514	pfam00270	DEAD	DEAD/DEAH box helicase. Members of this family include the DEAD and DEAH box helicases. Helicases are involved in unwinding nucleic acids. The DEAD box helicases are involved in various aspects of RNA metabolizm, including nuclear transcription, pre mRNA splicing, ribosome biogenesis, nucleocytoplasmic transport, translation, RNA decay and organellar gene expression.	GO:0006281|DNA repair;GO:0000733|DNA strand renaturation;GO:0000724|double-strand break repair via homologous recombination;	GO:0005694|chromosome;GO:0005737|cytoplasm;GO:0016020|membrane;GO:0005654|nucleoplasm;GO:0005634|nucleus;	GO:0036310|annealing helicase activity;GO:0005524|ATP binding;GO:0043140|ATP-dependent 3'-5' DNA helicase activity;GO:0004003|ATP-dependent DNA helicase activity;GO:0003677|DNA binding;GO:0003678|DNA helicase activity;GO:0009378|four-way junction helicase activity;	K10899	RECQL; ATP-dependent DNA helicase Q1 [EC:3.6.4.12]
ENSG00000004766	1081	1657	1781	915	1565.63	1731	1884	1798	1970	0.81849	-0.288963	0.364866	0.818997	down	no	VPS50	protein_coding	chr7:93232340-93361123:+	gi|58257714|dbj|BAB47490.2|	4829	0	KIAA1861 protein [Homo sapiens]	gi|384229073|ref|NM_001257998.1|	5736	0	Homo sapiens VPS50, EARP/GARPII complex subunit (VPS50), transcript variant 3, mRNA	Q96JG6	1842	0	Syndetin	.	.	.	.	pfam10475	DUF2450	Protein of unknown function N-terminal domain (DUF2450). This protein is found in eukaryotes but its function is not known. The C-terminal part of some members is DUF2451.	GO:0032456|endocytic recycling;GO:0015031|protein transport;	GO:1990745|EARP complex;GO:0070062|extracellular exosome;GO:0016020|membrane;GO:0055037|recycling endosome;	GO:0000149|SNARE binding;	.	.
ENSG00000004776	0	4	1	8	2.06485	1	2	1	0	3.5612	1.83236	0.338495	NA	up	no	HSPB6	protein_coding	chr19:35754566-35758079:-	gi|667279980|ref|XP_008573901.1|	594	3e-70	PREDICTED: heat shock protein beta-6 [Galeopterus variegatus]	gi|367460077|ref|NM_144617.2|	1460	0	Homo sapiens heat shock protein family B (small) member 6 (HSPB6), mRNA	O14558	228	2e-70	Heat shock protein beta-6	.	.	.	.	pfam00011	HSP20	Hsp20/alpha crystallin family.	GO:0061077|chaperone-mediated protein folding;GO:0010667|negative regulation of cardiac muscle cell apoptotic process;GO:0045766|positive regulation of angiogenesis;GO:0006937|regulation of muscle contraction;	GO:0005737|cytoplasm;GO:0005576|extracellular region;GO:0005634|nucleus;	GO:0051087|chaperone binding;GO:0042803|protein homodimerization activity;GO:0005212|structural constituent of eye lens;GO:0051082|unfolded protein binding;	K09545	HSPB6; heat shock protein beta-6
ENSG00000004777	19	5	22	8	17.1128	10	18	42	16	0.755276	-0.404924	0.613795	0.926736	down	no	ARHGAP33	protein_coding	chr19:35774532-35788822:+	gi|530415643|ref|XP_005258545.1|	4695	0	PREDICTED: rho GTPase-activating protein 33 isoform X6 [Homo sapiens]	gi|289547506|ref|NM_001172630.1|	4219	0	Homo sapiens Rho GTPase activating protein 33 (ARHGAP33), transcript variant 2, mRNA	O14559	1813	0	Rho GTPase-activating protein 33	.	.	.	.	pfam00620	RhoGAP	RhoGAP domain. GTPase activator proteins towards Rho/Rac/Cdc42-like small GTPases.	GO:0015031|protein transport;GO:0061001|regulation of dendritic spine morphogenesis;GO:0051056|regulation of small GTPase mediated signal transduction;GO:0009636|response to toxic substance;GO:0007264|small GTPase mediated signal transduction;	GO:0015629|actin cytoskeleton;GO:0005938|cell cortex;GO:0005829|cytosol;GO:0043197|dendritic spine;GO:0005886|plasma membrane;GO:0032991|macromolecular complex;	GO:0005096|GTPase activator activity;GO:0035091|phosphatidylinositol binding;GO:0019901|protein kinase binding;	K17933	ARHGAP33, SNX26; Rho GTPase-activating protein 33
ENSG00000004779	1246	2800	2373	952	3090.95	5180	4992	3670	4570	0.437935	-1.19121	0.00207115	0.150539	down	yes	NDUFAB1	protein_coding	chr16:23581014-23596316:-	gi|2576345|gb|AAC05814.1|	809	6e-106	Acyl carrier protein, Mitochondrial (ACP) (5'partial) [Homo sapiens]	gi|2576344|gb|AC002400.1|HUAC002400	506	0	Human Chromosome 16 BAC clone CIT987SK-A-735G6, complete sequence	Q0MQC3	315	3e-107	Acyl carrier protein, mitochondrial	YKL192c	71.2	1e-14	COG0236	pfam00550	PP-binding	Phosphopantetheine attachment site. A 4'-phosphopantetheine prosthetic group is attached through a serine. This prosthetic group acts as a a 'swinging arm' for the attachment of activated fatty acid and amino-acid groups. This domain forms a four helix bundle. This family includes members not included in Prosite. The inclusion of these members is supported by sequence analysis and functional evid…	GO:0009245|lipid A biosynthetic process;GO:0032981|mitochondrial respiratory chain complex I assembly;GO:0055114|oxidation-reduction process;GO:0009249|protein lipoylation;	GO:0005829|cytosol;GO:0005747|mitochondrial respiratory chain complex I;GO:0005654|nucleoplasm;	GO:0000035|acyl binding;GO:0000036|ACP phosphopantetheine attachment site binding involved in fatty acid biosynthetic process;GO:0031177|phosphopantetheine binding;	K03955	NDUFAB1; NADH dehydrogenase (ubiquinone) 1 alpha/beta subcomplex 1
ENSG00000004799	0	25	25	0	20.7294	48	57	18	4	0.428762	-1.22175	0.348131	0.810576	down	no	PDK4	protein_coding	chr7:95583499-95596516:-	gi|4505693|ref|NP_002603.1|	2218	0	pyruvate dehydrogenase kinase, isozyme 4 [Homo sapiens]	gi|94421466|ref|NM_002612.3|	3601	0	Homo sapiens pyruvate dehydrogenase kinase 4 (PDK4), mRNA	Q16654	858	0	[Pyruvate dehydrogenase (acetyl-transferring)] kinase isozyme 4, mitochondrial	SPAC644.11c	199	4e-54	COG0642	pfam10436	BCDHK_Adom3	Mitochondrial branched-chain alpha-ketoacid dehydrogenase kinase. Catabolism and synthesis of leucine, isoleucine and valine are finely balanced, allowing the body to make the most of dietary input but removing excesses to prevent toxic build-up of their corresponding keto-acids. This is the butyryl-CoA dehydrogenase, subunit A domain 3, a largely alpha-helical bundle of the enzyme BCDHK. This en…	GO:0071398|cellular response to fatty acid;GO:0009267|cellular response to starvation;GO:0042593|glucose homeostasis;GO:0006006|glucose metabolic process;GO:0008286|insulin receptor signaling pathway;GO:2000811|negative regulation of anoikis;GO:0072593|reactive oxygen species metabolic process;GO:0010510|regulation of acetyl-CoA biosynthetic process from pyruvate;GO:0045124|regulation of bone res…	GO:0005759|mitochondrial matrix;GO:0005739|mitochondrion;	GO:0005524|ATP binding;GO:0004672|protein kinase activity;GO:0004740|pyruvate dehydrogenase (acetyl-transferring) kinase activity;	K00898	PDK2_3_4; pyruvate dehydrogenase kinase 2/3/4 [EC:2.7.11.2]
ENSG00000004809	0	0	0	0	0.624369	0	0	1	4	0.154236	-2.69679	0.433131	NA	down	no	SLC22A16	protein_coding	chr6:110424687-110476641:-	gi|119568700|gb|EAW48315.1|	2816	0	solute carrier family 22 (organic cation transporter), member 16, isoform CRA_c [Homo sapiens]	gi|24817719|dbj|AB055798.1|	2030	0	Homo sapiens hCT2 mRNA for carnitine transporter 2, complete cds	Q86VW1	1009	0	Solute carrier family 22 member 16	.	.	.	.	pfam00083	Sugar_tr	Sugar (and other) transporter.	GO:0046717|acid secretion;GO:0015879|carnitine transport;GO:0030154|cell differentiation;GO:0030317|sperm motility;GO:0007275|multicellular organismal development;GO:0015695|organic cation transport;GO:0007338|single fertilization;GO:0007283|spermatogenesis;	GO:0016021|integral component of membrane;GO:0005886|plasma membrane;	GO:0005275|amine transmembrane transporter activity;GO:0015226|carnitine transmembrane transporter activity;GO:0008514|organic anion transmembrane transporter activity;GO:0015101|organic cation transmembrane transporter activity;	K08212	SLC22A16; MFS transporter, OCT family, solute carrier family 22 (organic cation transporter), member 16
ENSG00000004848	6	7	11	16	8.89292	15	4	8	5	1.42639	0.51237	0.558083	0.909273	up	no	ARX	protein_coding	chrX:25003694-25016420:-	gi|426395443|ref|XP_004063982.1|	1113	1e-137	PREDICTED: homeobox protein ARX [Gorilla gorilla gorilla]	gi|169790795|ref|NM_139058.2|	2876	0	Homo sapiens aristaless related homeobox (ARX), mRNA	Q96QS3	432	3e-138	Homeobox protein ARX	.	.	.	.	pfam00046	Homeobox	Homeobox domain.	GO:0007411|axon guidance;GO:0021846|cell proliferation in forebrain;GO:0021853|cerebral cortex GABAergic interneuron migration;GO:0021800|cerebral cortex tangential migration;GO:0021831|embryonic olfactory bulb interneuron precursor migration;GO:0072148|epithelial cell fate commitment;GO:0021759|globus pallidus development;GO:0044241|lipid digestion;GO:0010628|positive regulation of gene expressi…	GO:0005634|nucleus;	GO:0003682|chromatin binding;GO:0000980|RNA polymerase II distal enhancer sequence-specific DNA binding;GO:0000981|RNA polymerase II transcription factor activity, sequence-specific DNA binding;GO:0001206|transcriptional repressor activity, RNA polymerase II distal enhancer sequence-specific binding;	K09452	ARX; homeobox protein aristaless-related
ENSG00000004864	776	767	606	1193	657.364	480	462	452	508	1.96362	0.973512	0.0024578	0.162466	up	no	SLC25A13	protein_coding	chr7:96120220-96322147:-	gi|635114700|ref|XP_007980290.1|	3535	0	PREDICTED: calcium-binding mitochondrial carrier protein Aralar2 isoform X1 [Chlorocebus sabaeus]	gi|237649018|ref|NM_001160210.1|	3192	0	Homo sapiens solute carrier family 25 member 13 (SLC25A13), transcript variant 1, mRNA	Q9UJS0	1346	0	Calcium-binding mitochondrial carrier protein Aralar2	.	.	.	.	pfam00153	Mito_carr	Mitochondrial carrier protein.	GO:0015810|aspartate transport;GO:0006754|ATP biosynthetic process;GO:0045333|cellular respiration;GO:0006094|gluconeogenesis;GO:0015813|L-glutamate transport;GO:0043490|malate-aspartate shuttle;GO:0006839|mitochondrial transport;GO:0051592|response to calcium ion;	GO:0016021|integral component of membrane;GO:0005887|integral component of plasma membrane;GO:0005743|mitochondrial inner membrane;GO:0005739|mitochondrion;	GO:0015172|acidic amino acid transmembrane transporter activity;GO:0005509|calcium ion binding;GO:0042802|identical protein binding;GO:0015183|L-aspartate transmembrane transporter activity;GO:0005313|L-glutamate transmembrane transporter activity;GO:0005215|transporter activity;	K15105	SLC25A12_13, AGC; solute carrier family 25 (mitochondrial aspartate/glutamate transporter), member 12/13
ENSG00000004866	270	147	138	36	138.367	135	134	127	114	1.34023	0.422477	0.452198	0.8658	up	no	ST7	protein_coding	chr7:116953238-117230103:+	gi|11761626|ref|NP_068708.1|	2904	0	suppressor of tumorigenicity 7 protein isoform b [Homo sapiens]	gi|54112122|ref|NM_021908.2|	2899	0	Homo sapiens suppression of tumorigenicity 7 (ST7), transcript variant b, mRNA	Q2QLE8	1119	0	Suppressor of tumorigenicity 7 protein	.	.	.	.	pfam04184	ST7	ST7 protein. The ST7 (for suppression of tumorigenicity 7) protein is thought to be a tumor suppressor gene. The molecular function of this protein is uncertain.	.	GO:0016021|integral component of membrane;	.	.	.
ENSG00000004897	2838	2465	2335	3428	2514.87	2966	1866	1913	2376	1.36382	0.447648	0.160163	0.655569	up	no	CDC27	protein_coding	chr17:47117703-47189422:-	gi|167466175|ref|NP_001247.3|	4362	0	cell division cycle protein 27 homolog isoform 2 [Homo sapiens]	gi|641386943|ref|NM_001256.4|	5830	0	Homo sapiens cell division cycle 27 (CDC27), transcript variant 2, mRNA	P30260	1684	0	Cell division cycle protein 27 homolog	SPAC17C9.01c	238	1e-65	COG0457	pfam12895	Apc3	Anaphase-promoting complex, cyclosome, subunit 3. Apc3, otherwise known as Cdc27, is one of the subunits of the anaphase-promoting complex or cyclosome. The anaphase-promoting complex is a multiprotein subunit E3 ubiquitin ligase complex that controls segregation of chromosomes and exit from mitosis in eukaryotes. The protein members of this family contain TPR repeats just as those of Apc7 do, an…	GO:0031145|anaphase-promoting complex-dependent proteasomal ubiquitin-dependent protein catabolic process;GO:0008283|cell proliferation;GO:0007091|metaphase/anaphase transition of mitotic cell cycle;GO:0070979|protein K11-linked ubiquitination;	GO:0005680|anaphase-promoting complex;GO:0005813|centrosome;GO:0005737|cytoplasm;GO:0005829|cytosol;GO:0005654|nucleoplasm;GO:0005634|nucleus;GO:0005819|spindle;	GO:0019903|protein phosphatase binding;	K03350	APC3, CDC27; anaphase-promoting complex subunit 3
ENSG00000004939	3	0	0	2	0.695366	0	0	0	0	8.1146	3.02052	0.380049	NA	up	no	SLC4A1	protein_coding	chr17:44248390-44268141:-	gi|4507021|ref|NP_000333.1|	4161	0	band 3 anion transport protein [Homo sapiens]	gi|170014726|ref|NM_000342.3|	4953	0	Homo sapiens solute carrier family 4 member 1 (Diego blood group) (SLC4A1), mRNA	P02730	1607	0	Band 3 anion transport protein	.	.	.	.	pfam00955	HCO3_cotransp	HCO3- transporter family. This family contains Band 3 anion exchange proteins that exchange CL-/HCO3-. This family also includes cotransporters of Na+/HCO3-.	GO:0006820|anion transport;GO:0015701|bicarbonate transport;GO:0006873|cellular ion homeostasis;GO:0006821|chloride transport;GO:0051453|regulation of intracellular pH;	GO:0016323|basolateral plasma membrane;GO:0072562|blood microparticle;GO:0030863|cortical cytoskeleton;GO:0070062|extracellular exosome;GO:0016021|integral component of membrane;GO:0005887|integral component of plasma membrane;GO:0005886|plasma membrane;GO:0030018|Z disc;	GO:0008509|anion transmembrane transporter activity;GO:0015301|anion:anion antiporter activity;GO:0030506|ankyrin binding;GO:0015106|bicarbonate transmembrane transporter activity;GO:0015108|chloride transmembrane transporter activity;GO:0005452|inorganic anion exchanger activity;GO:0042803|protein homodimerization activity;GO:0043495|protein anchor;GO:0008510|sodium:bicarbonate symporter activit…	K06573	SLC4A1, AE1; solute carrier family 4 (anion exchanger), member 1
ENSG00000004948	7	40	0	1	16.4386	10	10	36	37	0.514445	-0.95891	0.425412	0.849855	down	no	CALCR	protein_coding	chr7:93424487-93574730:-	gi|260064024|ref|NP_001158209.1|	2702	0	calcitonin receptor isoform 1 [Homo sapiens]	gi|260064023|ref|NM_001164737.1|	3607	0	Homo sapiens calcitonin receptor (CALCR), transcript variant 1, mRNA	P30988	1038	0	Calcitonin receptor	.	.	.	.	pfam00002	7tm_2	7 transmembrane receptor (Secretin family). This family is known as Family B, the secretin-receptor family or family 2 of the G-protein-coupled receptors (GCPRs).They have been described in many animal species, but not in plants, fungi or prokaryotes. Three distinct sub-families are recognized. Subfamily B1 contains classical hormone receptors, such as receptors for secretin and glucagon, that ar…	GO:0007189|adenylate cyclase-activating G-protein coupled receptor signaling pathway;GO:0097647|amylin receptor signaling pathway;GO:0007166|cell surface receptor signaling pathway;GO:0038041|cross-receptor inhibition within G-protein coupled receptor heterodimer;GO:0007186|G-protein coupled receptor signaling pathway;GO:0045762|positive regulation of adenylate cyclase activity;GO:0030816|positiv…	GO:1903440|amylin receptor complex;GO:0005623|cell;GO:0005887|integral component of plasma membrane;GO:0005622|intracellular;GO:0005886|plasma membrane;	GO:0097643|amylin receptor activity;GO:0032841|calcitonin binding;GO:0001635|calcitonin gene-related peptide receptor activity;GO:0004948|calcitonin receptor activity;	K04576	CALCR; calcitonin receptor
ENSG00000004961	69	641	175	514	340.72	303	273	720	213	1.01152	0.0165224	0.978092	0.996571	up	no	HCCS	protein_coding	chrX:11111301-11123086:+	gi|169790849|ref|NP_005324.3|	1256	6e-165	cytochrome c-type heme lyase [Homo sapiens]	gi|296011042|ref|NM_005333.4|	2312	0	Homo sapiens holocytochrome c synthase (HCCS), transcript variant 1, mRNA	P53701	488	2e-166	Cytochrome c-type heme lyase	.	.	.	.	pfam01265	Cyto_heme_lyase	Cytochrome c/c1 heme lyase.	GO:0009887|organ morphogenesis;GO:0018063|cytochrome c-heme linkage;GO:0055114|oxidation-reduction process;	GO:0005743|mitochondrial inner membrane;GO:0005739|mitochondrion;	GO:0004408|holocytochrome-c synthase activity;GO:0046872|metal ion binding;	K01764	E4.4.1.17; cytochrome c heme-lyase [EC:4.4.1.17]
ENSG00000004975	300	119	114	157	149.142	63	214	105	101	1.64924	0.721802	0.18036	0.679587	up	no	DVL2	protein_coding	chr17:7225342-7234517:-	gi|397477597|ref|XP_003810156.1|	2643	0	PREDICTED: segment polarity protein dishevelled homolog DVL-2 isoform X1 [Pan paniscus]	gi|48762939|ref|NM_004422.2|	2989	0	Homo sapiens dishevelled segment polarity protein 2 (DVL2), mRNA	O14641	927	0	Segment polarity protein dishevelled homolog DVL-2	.	.	.	.	pfam00778	DIX	DIX domain. The DIX domain is present in Dishevelled and axin. This domain is involved in homo- and hetero-oligomerization. It is involved in the homo- oligomerization of mouse axin. The axin DIX domain also interacts with the dishevelled DIX domain. The DIX domain has also been called the DAX domain.	GO:0060070|canonical Wnt signaling pathway;GO:0044340|canonical Wnt signaling pathway involved in regulation of cell proliferation;GO:0034613|cellular protein localization;GO:0090103|cochlea morphogenesis;GO:0022007|convergent extension involved in neural plate elongation;GO:0007507|heart development;GO:0035329|hippo signaling;GO:0061024|membrane organization;GO:0090090|negative regulation of can…	GO:0016235|aggresome;GO:0045177|apical part of cell;GO:0045334|clathrin-coated endocytic vesicle;GO:0005737|cytoplasm;GO:0031410|cytoplasmic vesicle;GO:0005829|cytosol;GO:0016328|lateral plasma membrane;GO:0016604|nuclear body;GO:0005654|nucleoplasm;GO:0005634|nucleus;	GO:0005109|frizzled binding;GO:0042802|identical protein binding;GO:0030674|protein binding, bridging;GO:0019904|protein domain specific binding;GO:0019901|protein kinase binding;GO:0043621|protein self-association;GO:0048365|Rac GTPase binding;	K02353	DVL; segment polarity protein dishevelled
ENSG00000005001	4	0	0	0	0.687352	0	0	1	0	4.10405	2.03705	0.555159	NA	up	no	PRSS22	protein_coding	chr16:2852730-2858170:-	gi|37181917|gb|AAQ88762.1|	1369	0	PRSS22 [Homo sapiens]	gi|578828172|ref|XM_005255473.2|	1383	0	PREDICTED: Homo sapiens protease, serine, 22 (PRSS22), transcript variant X1, mRNA	Q9GZN4	525	0	Brain-specific serine protease 4	VC1200	114	5e-27	COG5640	pfam00089	Trypsin	Trypsin.	.	GO:0046658|anchored component of plasma membrane;GO:0005576|extracellular region;GO:0019897|extrinsic component of plasma membrane;	GO:0004252|serine-type endopeptidase activity;GO:0008236|serine-type peptidase activity;	K09626	PRSS22; protease, serine, 22 [EC:3.4.21.-]
ENSG00000005007	30	167	79	216	163.293	209	295	234	146	0.606512	-0.721391	0.180739	0.67987	down	no	UPF1	protein_coding	chr19:18831938-18868236:+	gi|635037169|ref|XP_007994030.1|	5553	0	PREDICTED: regulator of nonsense transcripts 1 isoform X4 [Chlorocebus sabaeus]	gi|88853067|ref|NM_002911.3|	5342	0	Homo sapiens UPF1 regulator of nonsense transcripts homolog (yeast) (UPF1), transcript variant 2, mRNA	Q92900	2137	0	Regulator of nonsense transcripts 1	SPAC16C9.06c	1050	0	COG1112	pfam09416	UPF1_Zn_bind	RNA helicase (UPF2 interacting domain). UPF1 is an essential RNA helicase that detects mRNAs containing premature stop codons and triggers their degradation. This domain contains 3 zinc binding motifs and forms interactions with another protein (UPF2) that is also involved nonsense-mediated mRNA decay (NMD).	GO:0061158|3'-UTR-mediated mRNA destabilization;GO:0044770|cell cycle phase transition;GO:0071347|cellular response to interleukin-1;GO:0071222|cellular response to lipopolysaccharide;GO:0006281|DNA repair;GO:0006260|DNA replication;GO:0009048|dosage compensation by inactivation of X chromosome;GO:0071044|histone mRNA catabolic process;GO:0006406|mRNA export from nucleus;GO:0000956|nuclear-transc…	GO:0000785|chromatin;GO:0005737|cytoplasm;GO:0005829|cytosol;GO:0035145|exon-exon junction complex;GO:0000784|nuclear chromosome, telomeric region;GO:0005654|nucleoplasm;GO:0005634|nucleus;GO:0000932|cytoplasmic mRNA processing body;GO:0044530|supraspliceosomal complex;	GO:0005524|ATP binding;GO:0004004|ATP-dependent RNA helicase activity;GO:0003682|chromatin binding;GO:0004386|helicase activity;GO:0003723|RNA binding;GO:0042162|telomeric DNA binding;GO:0008270|zinc ion binding;	K14326	UPF1, RENT1; regulator of nonsense transcripts 1 [EC:3.6.4.-]
ENSG00000005020	4662	3776	3649	1897	3269.56	3410	3576	2518	2738	1.29518	0.373157	0.314619	0.790549	up	no	SKAP2	protein_coding	chr7:26667068-26995239:-	gi|16753212|ref|NP_003921.2|	1723	0	src kinase-associated phosphoprotein 2 isoform 1 [Homo sapiens]	gi|744066861|ref|NM_003930.4|	3839	0	Homo sapiens src kinase associated phosphoprotein 2 (SKAP2), transcript variant 1, mRNA	O75563	668	0	Src kinase-associated phosphoprotein 2	.	.	.	.	pfam13900	GVQW	Putative binding domain. This short domain is often found nested inside other longer domains. The function is not known, but the domain carries a highly conserved GVQW motif. The members are rich in proline and cysteine. This may be a binding domain.	GO:0042113|B cell activation;GO:0002757|immune response-activating signal transduction;GO:0008285|negative regulation of cell proliferation;GO:0065003|macromolecular complex assembly;GO:0007165|signal transduction;	GO:0005737|cytoplasm;GO:0005829|cytosol;GO:0005654|nucleoplasm;GO:0005886|plasma membrane;	GO:0005070|SH3/SH2 adaptor activity;	.	.
ENSG00000005022	147	184	187	184	189.556	179	202	212	247	0.930171	-0.104432	0.736512	0.958608	down	no	SLC25A5	protein_coding	chrX:119468422-119471396:+	gi|45829841|gb|AAH68199.1|	1626	0	SLC25A5 protein, partial [Homo sapiens]	gi|258547133|ref|NM_001152.4|	1307	0	Homo sapiens solute carrier family 25 member 5 (SLC25A5), mRNA	P05141	584	0	ADP/ATP translocase 2	.	.	.	.	pfam00153	Mito_carr	Mitochondrial carrier protein.	GO:1990830|cellular response to leukemia inhibitory factor;GO:0007059|chromosome segregation;GO:1901029|negative regulation of mitochondrial outer membrane permeabilization involved in apoptotic signaling pathway;GO:0008284|positive regulation of cell proliferation;GO:0050796|regulation of insulin secretion;GO:0016032|viral process;	GO:0005887|integral component of plasma membrane;GO:0016020|membrane;GO:0045121|membrane raft;GO:0005743|mitochondrial inner membrane;GO:0042645|mitochondrial nucleoid;GO:0005739|mitochondrion;GO:0071817|MMXD complex;GO:0043209|myelin sheath;GO:0005634|nucleus;	GO:0015207|adenine transmembrane transporter activity;GO:0005471|ATP:ADP antiporter activity;GO:0003723|RNA binding;GO:0031625|ubiquitin protein ligase binding;	K05863	SLC25A4S, ANT; solute carrier family 25 (mitochondrial adenine nucleotide translocator), member 4/5/6/31
ENSG00000005059	64	214	98	28	210.82	432	341	253	349	0.312051	-1.68014	0.00159474	0.129526	down	yes	MCUB	protein_coding	chr4:109560209-109688719:+	gi|194018570|ref|NP_060388.2|	1640	0	calcium uniporter regulatory subunit MCUb, mitochondrial [Homo sapiens]	gi|21755296|dbj|AK095936.1|	2168	0	Homo sapiens cDNA FLJ38617 fis, clone HEART2007231	Q9NWR8	640	0	Calcium uniporter regulatory subunit MCUb, mitochondrial	.	.	.	.	pfam04678	DUF607	Protein of unknown function, DUF607. This family represents a conserved region found in several uncharacterized eukaryotic proteins.	GO:0036444|calcium ion transmembrane import into mitochondrion;GO:0051560|mitochondrial calcium ion homeostasis;GO:0006851|mitochondrial calcium ion transport;	GO:0034704|calcium channel complex;GO:0031305|integral component of mitochondrial inner membrane;GO:0031224|intrinsic component of membrane;GO:0005743|mitochondrial inner membrane;GO:0005739|mitochondrion;GO:1990246|uniplex complex;	GO:0019855|calcium channel inhibitor activity;	.	.
ENSG00000005075	343	282	346	204	309.255	164	346	357	443	1.00813	0.0116851	0.978204	0.996571	up	no	POLR2J	protein_coding	chr7:102473118-102478907:-	gi|675642282|ref|XP_002744022.3|	590	5e-73	PREDICTED: DNA-directed RNA polymerase II subunit RPB11-a [Callithrix jacchus]	gi|62422568|ref|NM_006234.4|	932	0	Homo sapiens polymerase (RNA) II subunit J (POLR2J), mRNA	P52435	230	3e-74	DNA-directed RNA polymerase II subunit RPB11-a	YOL005c	115	1e-30	COG1761	pfam13656	RNA_pol_L_2	RNA polymerase Rpb3/Rpb11 dimerization domain. The two eukaryotic subunits Rpb3 and Rpb11 dimerise to from a platform onto which the other subunits of the RNA polymerase assemble (D/L in archaea). The prokaryotic equivalent of the Rpb3/Rpb11 platform is the alpha-alpha dimer. The dimerization domain of the alpha subunit/Rpb3 is interrupted by an insert domain (pfam01000). Some of the alpha subuni…	GO:0006370|7-methylguanosine mRNA capping;GO:0008543|fibroblast growth factor receptor signaling pathway;GO:0000398|mRNA splicing, via spliceosome;GO:0060964|regulation of gene silencing by miRNA;GO:0016070|RNA metabolic process;GO:0042795|snRNA transcription from RNA polymerase II promoter;GO:0006366|transcription from RNA polymerase II promoter;GO:0006368|transcription elongation from RNA polym…	GO:0005665|DNA-directed RNA polymerase II, core complex;GO:0005654|nucleoplasm;GO:0005634|nucleus;	GO:0003677|DNA binding;GO:0003899|DNA-directed RNA polymerase activity;GO:0030275|LRR domain binding;GO:0046983|protein dimerization activity;GO:0001055|RNA polymerase II activity;	K03008	RPB11, POLR2J; DNA-directed RNA polymerase II subunit RPB11
ENSG00000005100	706	531	490	730	618.029	837	640	572	499	1.09778	0.134583	0.67992	0.945763	up	no	DHX33	protein_coding	chr17:5440917-5468982:-	gi|20336302|ref|NP_064547.2|	3631	0	putative ATP-dependent RNA helicase DHX33 isoform 1 [Homo sapiens]	gi|315113909|ref|NM_020162.3|	5535	0	Homo sapiens DEAH-box helicase 33 (DHX33), transcript variant 1, mRNA	Q9H6R0	1404	0	ATP-dependent RNA helicase DHX33	SPAC2G11.11c	569	0	COG1643	pfam04408	HA2	Helicase associated domain (HA2). This presumed domain is about 90 amino acid residues in length. It is found is a diverse set of RNA helicases. Its function is unknown, however it seems likely to be involved in nucleic acid binding.	GO:0043410|positive regulation of MAPK cascade;GO:0051092|positive regulation of NF-kappaB transcription factor activity;GO:1900227|positive regulation of NLRP3 inflammasome complex assembly;GO:0045943|positive regulation of transcription from RNA polymerase I promoter;GO:0032481|positive regulation of type I interferon production;GO:0006396|RNA processing;GO:0006413|translational initiation;	GO:0005737|cytoplasm;GO:0072559|NLRP3 inflammasome complex;GO:0005730|nucleolus;GO:0005654|nucleoplasm;GO:0005634|nucleus;	GO:0033613|activating transcription factor binding;GO:0005524|ATP binding;GO:0004004|ATP-dependent RNA helicase activity;GO:0003725|double-stranded RNA binding;GO:0003729|mRNA binding;GO:0000182|rDNA binding;GO:0043023|ribosomal large subunit binding;GO:0003723|RNA binding;	K17820	DHX33; ATP-dependent RNA helicase DHX33 [EC:3.6.4.13]
ENSG00000005108	1672	1934	1994	2765	2122.97	1993	2683	2402	1861	1.05475	0.0768976	0.788917	0.970979	up	no	THSD7A	protein_coding	chr7:11370365-11832198:-	gi|150170672|ref|NP_056019.1|	8200	0	thrombospondin type-1 domain-containing protein 7A precursor [Homo sapiens]	gi|259013332|ref|NM_015204.2|	10585	0	Homo sapiens thrombospondin type 1 domain containing 7A (THSD7A), mRNA	Q9UPZ6	3164	0	Thrombospondin type-1 domain-containing protein 7A	.	.	.	.	pfam00090	TSP_1	Thrombospondin type 1 domain.	GO:0001525|angiogenesis;GO:0030154|cell differentiation;	GO:0005576|extracellular region;GO:0016021|integral component of membrane;GO:0005886|plasma membrane;	.	.	.
ENSG00000005156	185	167	133	277	153.095	108	98	172	91	1.8568	0.892817	0.020204	0.346198	up	no	LIG3	protein_coding	chr17:34980512-35009743:+	gi|530411017|ref|XP_005258027.1|	5084	0	PREDICTED: DNA ligase 3 isoform X3 [Homo sapiens]	gi|117414202|gb|AC004223.2|	5473	0	Homo sapiens chromosome 17, clone RP5-837J1, complete sequence	P49916	1958	0	DNA ligase 3	aq_1394	236	2e-64	COG1793	pfam01068	DNA_ligase_A_M	ATP dependent DNA ligase domain. This domain belongs to a more diverse superfamily, including pfam01331 and pfam01653.	GO:0006288|base-excision repair, DNA ligation;GO:0007049|cell cycle;GO:0051301|cell division;GO:0071897|DNA biosynthetic process;GO:0006266|DNA ligation;GO:0006260|DNA replication;GO:0006302|double-strand break repair;GO:0097681|double-strand break repair via alternative nonhomologous end joining;GO:0000724|double-strand break repair via homologous recombination;GO:0043504|mitochondrial DNA repai…	GO:0070421|DNA ligase III-XRCC1 complex;GO:0005739|mitochondrion;GO:0005654|nucleoplasm;GO:0005634|nucleus;	GO:0005524|ATP binding;GO:0003677|DNA binding;GO:0003910|DNA ligase (ATP) activity;GO:0003909|DNA ligase activity;GO:0008270|zinc ion binding;	K10776	LIG3; DNA ligase 3 [EC:6.5.1.1]
ENSG00000005175	3283	2984	2433	1494	2409.53	2270	2589	2515	1918	1.24573	0.316996	0.343527	0.808578	up	no	RPAP3	protein_coding	chr12:47661249-47706030:-	gi|225735591|ref|NP_078880.2|	3314	0	RNA polymerase II-associated protein 3 isoform 1 [Homo sapiens]	gi|225735590|ref|NM_024604.2|	3656	0	Homo sapiens RNA polymerase II associated protein 3 (RPAP3), transcript variant 1, mRNA	Q9H6T3	1274	0	RNA polymerase II-associated protein 3	FN1787	110	6e-24	COG0457	pfam13877	RPAP3_C	Potential Monad-binding region of RPAP3. This domain is found at the C-terminus of RNA-polymerase II-associated proteins. These proteins bind to Monad and are involved in regulating apoptosis. They contain TPR-repeats towards the N_terminus.	.	GO:0005829|cytosol;GO:0097255|R2TP complex;	.	.	.
ENSG00000005187	0	48	735	0	144.628	107	91	75	54	2.84069	1.50624	NA	NA	up	no	ACSM3	protein_coding	chr16:20610243-20797581:+	gi|66862629|emb|CAI15392.1|	645	4e-163	R envelope protein [Hylobates moloch]	gi|337422|gb|M64936.1|HUMRIRT	3271	0	Homo sapiens retinoic acid-inducible endogenous retroviral DNA	.	.	.	.	.	.	.	.	pfam09913	DUF2142	Predicted membrane protein (DUF2142). This domain, found in various hypothetical prokaryotic proteins, has no known function.	.	.	.	.	.
ENSG00000005189	32	102	233	103	121.876	105	171	126	118	1.0167	0.0238933	0.966106	0.995409	up	no	REXO5	protein_coding	chr16:20806429-20849668:+	gi|222136613|ref|NP_112203.2|	4114	0	putative RNA exonuclease NEF-sp isoform 1 [Homo sapiens]	gi|222136612|ref|NM_030941.2|	2722	0	Homo sapiens exonuclease NEF-sp (LOC81691), transcript variant 1, mRNA	Q96IC2	1589	0	RNA exonuclease 5	SPAC637.09	131	6e-31	COG0847	pfam00929	RNase_T	Exonuclease. This family includes a variety of exonuclease proteins, such as ribonuclease T and the epsilon subunit of DNA polymerase III.;	.	GO:0070062|extracellular exosome;GO:0005730|nucleolus;	GO:0004527|exonuclease activity;GO:0003723|RNA binding;	K14570	REX1, REXO1, RNH70; RNA exonuclease 1 [EC:3.1.-.-]
ENSG00000005194	3843	3553	2635	2867	2911.65	2960	2366	2896	2382	1.37602	0.460496	0.0862839	0.552916	up	no	CIAPIN1	protein_coding	chr16:57428187-57447420:-	gi|89274169|ref|NP_064709.2|	1630	0	anamorsin isoform 1 [Homo sapiens]	gi|816197788|ref|NM_020313.3|	2021	0	Homo sapiens cytokine induced apoptosis inhibitor 1 (CIAPIN1), transcript variant 1, mRNA	Q6FI81	632	0	Anamorsin	SPBC337.10c	100	2e-22	COG5636	pfam05093	CIAPIN1	Cytokine-induced anti-apoptosis inhibitor 1, Fe-S biogenesis. Anamorsin, subsequently named CIAPIN1 for cytokine-induced anti-apoptosis inhibitor 1, in humans is the homologue of yeast Dre2, a conserved soluble eukaryotic Fe-S cluster protein, that functions in cytosolic Fe-S protein biogenesis. It is found in both the cytoplasm and in the mitochondrial intermembrane space (IMS). CIAPIN1 is found…	GO:0006915|apoptotic process;GO:0030097|hemopoiesis;GO:0016226|iron-sulfur cluster assembly;GO:0043066|negative regulation of apoptotic process;	GO:0005737|cytoplasm;GO:0005758|mitochondrial intermembrane space;GO:0005739|mitochondrion;GO:0005730|nucleolus;GO:0005654|nucleoplasm;	GO:0051537|2 iron, 2 sulfur cluster binding;GO:0051539|4 iron, 4 sulfur cluster binding;GO:0046872|metal ion binding;GO:0008168|methyltransferase activity;	.	.
ENSG00000005206	0	10	1	3	6.85494	3	0	33	11	0.315324	-1.66509	0.282882	0.768206	down	no	SPPL2B	protein_coding	chr19:2328615-2355095:+	gi|41281782|ref|NP_694533.1|	2839	0	signal peptide peptidase-like 2B isoform 2 precursor [Homo sapiens]	gi|116734692|ref|NM_152988.2|	3691	0	Homo sapiens signal peptide peptidase like 2B (SPPL2B), transcript variant 2, mRNA	Q8TCT7	1064	0	Signal peptide peptidase-like 2B	.	.	.	.	pfam04258	Peptidase_A22B	Signal peptide peptidase. The members of this family are membrane proteins. In some proteins this region is found associated with pfam02225. This family corresponds with Merops subfamily A22B, the type example of which is signal peptide peptidase. There is a sequence-similarity relationship with pfam01080.	GO:0006509|membrane protein ectodomain proteolysis;GO:0031293|membrane protein intracellular domain proteolysis;GO:0033619|membrane protein proteolysis;GO:0050776|regulation of immune response;GO:0010803|regulation of tumor necrosis factor-mediated signaling pathway;	GO:0015629|actin cytoskeleton;GO:0005813|centrosome;GO:0010008|endosome membrane;GO:0000139|Golgi membrane;GO:0030660|Golgi-associated vesicle membrane;GO:0071458|integral component of cytoplasmic side of endoplasmic reticulum membrane;GO:0071556|integral component of lumenal side of endoplasmic reticulum membrane;GO:0005765|lysosomal membrane;GO:0016020|membrane;GO:0005654|nucleoplasm;GO:0005886…	GO:0042500|aspartic endopeptidase activity, intramembrane cleaving;GO:0042803|protein homodimerization activity;	K09597	SPPL2B; signal peptide peptidase-like 2B [EC:3.4.23.-]
ENSG00000005238	0	18	0	7	7.02738	21	11	2	2	0.703671	-0.507027	0.73852	0.959139	down	no	FAM214B	protein_coding	chr9:35104112-35116341:-	gi|33636717|ref|NP_079458.2|	2006	0	protein FAM214B [Homo sapiens]	gi|7959344|dbj|AB040972.1|	5759	0	Homo sapiens KIAA1539 mRNA for KIAA1539 protein	Q7L5A3	777	0	Protein FAM214B	.	.	.	.	pfam13915	DUF4210	Domain of unknown function (DUF4210). This short domain is found in fungi, plants and animals, and the proteins appear to be necessary for chromosome segregation during meiosis.	.	GO:0005634|nucleus;	.	.	.
ENSG00000005243	0	0	6	0	1.86521	5	4	0	0	0.79786	-0.325793	0.910694	NA	down	no	COPZ2	protein_coding	chr17:48026167-48038030:-	gi|7705983|ref|NP_057513.1|	946	9e-126	coatomer subunit zeta-2 [Homo sapiens]	gi|588282789|ref|NM_016429.3|	914	0	Homo sapiens coatomer protein complex subunit zeta 2 (COPZ2), mRNA	Q9P299	369	3e-127	Coatomer subunit zeta-2	YPL010w	103	1e-25	COG5541	pfam01217	Clat_adaptor_s	Clathrin adaptor complex small chain.	GO:0006888|ER to Golgi vesicle-mediated transport;GO:0006886|intracellular protein transport;GO:0006890|retrograde vesicle-mediated transport, Golgi to ER;	GO:0005801|cis-Golgi network;GO:0030126|COPI vesicle coat;GO:0005829|cytosol;GO:0005789|endoplasmic reticulum membrane;GO:0033116|endoplasmic reticulum-Golgi intermediate compartment membrane;GO:0000139|Golgi membrane;GO:0030133|transport vesicle;	.	.	.
ENSG00000005249	2028	836	3202	610	1591.76	1451	1973	1433	1055	1.33224	0.413855	0.446467	0.862324	up	no	PRKAR2B	protein_coding	chr7:107044705-107161811:+	gi|47132585|ref|NP_002727.2|	2150	0	cAMP-dependent protein kinase type II-beta regulatory subunit [Homo sapiens]	gi|49904153|gb|BC075800.1|	3680	0	Homo sapiens protein kinase, cAMP-dependent, regulatory, type II, beta, mRNA (cDNA clone MGC:87711 IMAGE:30331962), complete cds	P31323	815	0	cAMP-dependent protein kinase type II-beta regulatory subunit	YIL033c	210	6e-58	COG0664	pfam00027	cNMP_binding	Cyclic nucleotide-binding domain.	GO:0034199|activation of protein kinase A activity;GO:0007596|blood coagulation;GO:0071377|cellular response to glucagon stimulus;GO:0006631|fatty acid metabolic process;GO:0000086|G2/M transition of mitotic cell cycle;GO:0035556|intracellular signal transduction;GO:0007612|learning;GO:2000480|negative regulation of cAMP-dependent protein kinase activity;GO:0010389|regulation of G2/M transition o…	GO:0005952|cAMP-dependent protein kinase complex;GO:0005813|centrosome;GO:0097546|ciliary base;GO:0005737|cytoplasm;GO:0005829|cytosol;GO:0043198|dendritic shaft;GO:0043197|dendritic spine;GO:0070062|extracellular exosome;GO:0045121|membrane raft;GO:0005743|mitochondrial inner membrane;GO:0043025|neuronal cell body;GO:0048471|perinuclear region of cytoplasm;GO:0005886|plasma membrane;	GO:0030552|cAMP binding;GO:0004862|cAMP-dependent protein kinase inhibitor activity;GO:0008603|cAMP-dependent protein kinase regulator activity;GO:0019904|protein domain specific binding;GO:0034236|protein kinase A catalytic subunit binding;GO:0031625|ubiquitin protein ligase binding;	K04739	PRKAR; cAMP-dependent protein kinase regulator
ENSG00000005302	2170	2124	2403	2309	2222.42	2399	2440	1861	2225	1.13383	0.181209	0.509767	0.89119	up	no	MSL3	protein_coding	chrX:11758159-11775772:+	gi|694984098|ref|XP_009437035.1|	1013	7e-119	PREDICTED: male-specific lethal 3 homolog isoform X3 [Pan troglodytes]	gi|254939583|ref|NG_012564.1|	4905	0	Homo sapiens male-specific lethal 3 homolog (Drosophila) (MSL3), RefSeqGene on chromosome X	Q8N5Y2	390	9e-118	Male-specific lethal 3 homolog	.	.	.	.	pfam05712	MRG	MRG. This family consists of three different eukaryotic proteins (mortality factor 4 (MORF4/MRG15), male-specific lethal 3(MSL-3) and ESA1-associated factor 3(EAF3)). It is thought that the MRG family is involved in transcriptional regulation via histone acetylation. It contains 2 chromo domains and a leucine zipper motif.	GO:0006338|chromatin remodeling;GO:0006342|chromatin silencing;GO:0016575|histone deacetylation;GO:0043968|histone H2A acetylation;GO:0043984|histone H4-K16 acetylation;GO:0006351|transcription, DNA-templated;	GO:0072487|MSL complex;GO:0035267|NuA4 histone acetyltransferase complex;GO:0005654|nucleoplasm;	GO:0003677|DNA binding;GO:0035064|methylated histone binding;	K18403	MSL3; male-specific lethal 3
ENSG00000005339	1904	1270	1081	2155	1300.85	1314	822	930	869	1.85526	0.891619	0.0135424	0.313623	up	no	CREBBP	protein_coding	chr16:3725054-3880713:-	gi|119943102|ref|NP_001073315.1|	5650	0	CREB-binding protein isoform b [Homo sapiens]	gi|119943103|ref|NM_004380.2|	10197	0	Homo sapiens CREB binding protein (CREBBP), transcript variant 1, mRNA	Q92793	2179	0	CREB-binding protein	SPAC631.02	81.6	3e-14	COG5076	pfam08214	KAT11	Histone acetylation protein. Histone acetylation is required in many cellular processes including transcription, DNA repair, and chromatin assembly. This family contains the fungal KAT11 protein (previously known as RTT109) which is required for H3K56 acetylation. Loss of KAT11 results in the loss of H3K56 acetylation, both on bulk histone and on chromatin. KAT11 and H3K56 acetylation appear to c…	GO:0034644|cellular response to UV;GO:0042733|embryonic digit morphogenesis;GO:0016573|histone acetylation;GO:0042592|homeostatic process;GO:0018076|N-terminal peptidyl-lysine acetylation;GO:0000122|negative regulation of transcription from RNA polymerase II promoter;GO:0007219|Notch signaling pathway;GO:0045747|positive regulation of Notch signaling pathway;GO:0045944|positive regulation of tran…	GO:0005737|cytoplasm;GO:0000123|histone acetyltransferase complex;GO:0016604|nuclear body;GO:0000790|nuclear chromatin;GO:0005654|nucleoplasm;GO:0005634|nucleus;	GO:0016407|acetyltransferase activity;GO:0003682|chromatin binding;GO:0003684|damaged DNA binding;GO:0003700|transcription factor activity, sequence-specific DNA binding;GO:0004402|histone acetyltransferase activity;GO:0043426|MRF binding;GO:0002039|p53 binding;GO:0034212|peptide N-acetyltransferase activity;GO:0000987|core promoter proximal region sequence-specific DNA binding;GO:0001102|RNA pol…	K04498	EP300, CREBBP, KAT3; E1A/CREB-binding protein [EC:2.3.1.48]
ENSG00000005379	0	0	3	0	0.415036	0	0	0	0	4.83424	2.27329	0.513538	NA	up	no	TSPOAP1	protein_coding	chr17:58301228-58328795:-	gi|171906559|ref|NP_004749.2|	8080	0	peripheral-type benzodiazepine receptor-associated protein 1 isoform a [Homo sapiens]	gi|387912545|ref|NM_004758.3|	7694	0	Homo sapiens benzodiazepine receptor (peripheral) associated protein 1 (BZRAP1), transcript variant 1, mRNA	O95153	3117	0	Peripheral-type benzodiazepine receptor-associated protein 1	.	.	.	.	pfam13868	Trichoplein	tumor suppressor, Mitostatin. Trichoplein or mitostatin, was first defined as a meiosis-specific nuclear structural protein. It has since been linked with mitochondrial movement. It is associated with the mitochondrial outer membrane, and over-expression leads to reduction in mitochondrial motility whereas lack of it enhances mitochondrial movement. The activity appears to be mediated through bin…	GO:0006700|C21-steroid hormone biosynthetic process;	GO:0005737|cytoplasm;GO:0005829|cytosol;GO:0005739|mitochondrion;	GO:0030156|benzodiazepine receptor binding;	.	.
ENSG00000005381	0	0	0	1	0.129215	0	0	0	0	1.85105	0.888343	0.801517	NA	up	no	MPO	protein_coding	chr17:58269855-58280935:-	gi|4557759|ref|NP_000241.1|	3846	0	myeloperoxidase precursor [Homo sapiens]	gi|4557758|ref|NM_000250.1|	3215	0	Homo sapiens myeloperoxidase (MPO), mRNA	P05164	1481	0	Myeloperoxidase	.	.	.	.	pfam03098	An_peroxidase	Animal haem peroxidase.	GO:0007568|aging;GO:0006952|defense response;GO:0042742|defense response to bacterium;GO:0050832|defense response to fungus;GO:0042744|hydrogen peroxide catabolic process;GO:0002149|hypochlorous acid biosynthetic process;GO:0034374|low-density lipoprotein particle remodeling;GO:0043066|negative regulation of apoptotic process;GO:0044130|negative regulation of growth of symbiont in host;GO:0043312…	GO:0042582|azurophil granule;GO:0035578|azurophil granule lumen;GO:0070062|extracellular exosome;GO:0005576|extracellular region;GO:0005615|extracellular space;GO:0043231|intracellular membrane-bounded organelle;GO:0005764|lysosome;GO:0005634|nucleus;GO:0030141|secretory granule;	GO:0003682|chromatin binding;GO:0020037|heme binding;GO:0008201|heparin binding;GO:0046872|metal ion binding;GO:0004601|peroxidase activity;	K10789	MPO; myeloperoxidase [EC:1.11.2.2]
ENSG00000005421	65	173	63	63	76.9768	46	36	90	98	1.4401	0.526165	0.316461	0.792097	up	no	PON1	protein_coding	chr7:95297676-95324532:-	gi|19923106|ref|NP_000437.3|	1883	0	serum paraoxonase/arylesterase 1 precursor [Homo sapiens]	gi|1280040|gb|U53784.1|HSU53784	2344	0	Human serum aryldialkylphosphatase precursor mRNA, complete cds	P27169	729	0	Serum paraoxonase/arylesterase 1	.	.	.	.	pfam01731	Arylesterase	Arylesterase. This family consists of arylesterases (Also known as serum paraoxonase) EC:3.1.1.2. These enzymes hydrolyse organophosphorus esters such as paraoxon and are found in the liver and blood. They confer resistance to organophosphate toxicity. Human arylesterase (PON1) is associated with HDL and may protect against LDL oxidation.	GO:0019439|aromatic compound catabolic process;GO:0046395|carboxylic acid catabolic process;GO:0008203|cholesterol metabolic process;GO:0019372|lipoxygenase pathway;GO:0046434|organophosphate catabolic process;GO:0046470|phosphatidylcholine metabolic process;GO:0051099|positive regulation of binding;GO:0010875|positive regulation of cholesterol efflux;GO:0032411|positive regulation of transporter…	GO:0072562|blood microparticle;GO:0070062|extracellular exosome;GO:0005576|extracellular region;GO:0005615|extracellular space;GO:0034364|high-density lipoprotein particle;GO:0043231|intracellular membrane-bounded organelle;GO:0034366|spherical high-density lipoprotein particle;	GO:0004063|aryldialkylphosphatase activity;GO:0004064|arylesterase activity;GO:0005509|calcium ion binding;GO:0005543|phospholipid binding;GO:0042803|protein homodimerization activity;	K01045	PON; arylesterase / paraoxonase [EC:3.1.1.2 3.1.8.1]
ENSG00000005436	67	130	146	197	139.784	285	176	58	85	0.995729	-0.00617529	0.991214	0.99803	down	no	GCFC2	protein_coding	chr2:75652000-75710985:-	gi|44890065|ref|NP_003194.3|	3391	0	GC-rich sequence DNA-binding factor 2 isoform 1 [Homo sapiens]	gi|256017127|ref|NM_003203.4|	4367	0	Homo sapiens GC-rich sequence DNA-binding factor 2 (GCFC2), transcript variant 1, mRNA	P16383	1310	0	GC-rich sequence DNA-binding factor 2	.	.	.	.	pfam07842	GCFC	GC-rich sequence DNA-binding factor-like protein. Sequences found in this family are similar to a region of a human GC-rich sequence DNA-binding factor homolog. This is thought to be a protein involved in transcriptional regulation due to partial homologies to a transcription repressor and histone-interacting protein. This family also contains tuftelin interacting protein 11 which has been identi…	GO:0000398|mRNA splicing, via spliceosome;GO:0000122|negative regulation of transcription from RNA polymerase II promoter;GO:0045892|negative regulation of transcription, DNA-templated;GO:0006355|regulation of transcription, DNA-templated;GO:0000245|spliceosomal complex assembly;GO:0006351|transcription, DNA-templated;	GO:0005829|cytosol;GO:0005730|nucleolus;GO:0005654|nucleoplasm;GO:0005634|nucleus;GO:0071008|U2-type post-mRNA release spliceosomal complex;	GO:0000978|RNA polymerase II core promoter proximal region sequence-specific DNA binding;GO:0001078|transcriptional repressor activity, RNA polymerase II core promoter proximal region sequence-specific binding;	K09061	GCF, C2orf3; GC-rich sequence DNA-binding factor
ENSG00000005448	0	51	9	20	21.1089	17	20	47	19	0.814031	-0.296844	0.763596	0.965218	down	no	WDR54	protein_coding	chr2:74421678-74425755:+	gi|119620084|gb|EAW99678.1|	1059	5e-135	WD repeat domain 54, isoform CRA_b [Homo sapiens]	gi|30353790|gb|BC051753.1|	2350	0	Homo sapiens WD repeat domain 54, mRNA (cDNA clone IMAGE:5770105), with apparent retained intron	.	.	.	.	.	.	.	.	pfam13900	GVQW	Putative binding domain. This short domain is often found nested inside other longer domains. The function is not known, but the domain carries a highly conserved GVQW motif. The members are rich in proline and cysteine. This may be a binding domain.	.	.	.	.	.
ENSG00000005469	1	78	172	13	73.1132	86	120	50	76	0.879819	-0.184722	0.845609	0.978136	down	no	CROT	protein_coding	chr7:87345681-87399795:+	gi|31542325|ref|NP_066974.2|	3329	0	peroxisomal carnitine O-octanoyltransferase isoform 2 [Homo sapiens]	gi|221316600|ref|NM_021151.3|	3175	0	Homo sapiens carnitine O-octanoyltransferase (CROT), transcript variant 2, mRNA	Q9UKG9	1286	0	Peroxisomal carnitine O-octanoyltransferase	.	.	.	.	pfam00755	Carn_acyltransf	Choline/Carnitine o-acyltransferase.	GO:0009437|carnitine metabolic process;GO:0015936|coenzyme A metabolic process;GO:0006635|fatty acid beta-oxidation;GO:0033540|fatty acid beta-oxidation using acyl-CoA oxidase;GO:0006631|fatty acid metabolic process;GO:0015908|fatty acid transport;GO:0006091|generation of precursor metabolites and energy;GO:0051791|medium-chain fatty acid metabolic process;GO:0006625|protein targeting to peroxiso…	GO:0005829|cytosol;GO:0043231|intracellular membrane-bounded organelle;GO:0005782|peroxisomal matrix;GO:0005777|peroxisome;	GO:0008458|carnitine O-octanoyltransferase activity;GO:0005102|receptor binding;	K05940	CROT; carnitine O-octanoyltransferase [EC:2.3.1.137]
ENSG00000005471	2442	18602	3259	1382	7456.17	8367	7966	15658	6927	0.686503	-0.542661	NA	NA	down	no	ABCB4	protein_coding	chr7:87401697-87480435:-	gi|119597355|gb|EAW76949.1|	6497	0	ATP-binding cassette, sub-family B (MDR/TAP), member 4, isoform CRA_e [Homo sapiens]	gi|112380625|ref|NM_000443.3|	3923	0	Homo sapiens ATP-binding cassette, sub-family B (MDR/TAP), member 4 (ABCB4), transcript variant A, mRNA	P21439	2472	0	Phosphatidylcholine translocator ABCB4	SPCC663.03	821	0	COG1132	pfam00664	ABC_membrane	ABC transporter transmembrane region. This family represents a unit of six transmembrane helices. Many members of the ABC transporter family (pfam00005) have two such regions.	GO:0032782|bile acid secretion;GO:0007420|brain development;GO:0033231|carbohydrate export;GO:0071475|cellular hyperosmotic salinity response;GO:0071312|cellular response to alkaloid;GO:0071236|cellular response to antibiotic;GO:1903413|cellular response to bile acid;GO:0071549|cellular response to dexamethasone stimulus;GO:0071392|cellular response to estradiol stimulus;GO:0071217|cellular respo…	GO:0015629|actin cytoskeleton;GO:0016324|apical plasma membrane;GO:0031526|brush border membrane;GO:0030136|clathrin-coated vesicle;GO:0005737|cytoplasm;GO:0005829|cytosol;GO:0070062|extracellular exosome;GO:0005925|focal adhesion;GO:0005887|integral component of plasma membrane;GO:0046581|intercellular canaliculus;GO:0016020|membrane;GO:0045121|membrane raft;GO:0005654|nucleoplasm;GO:0005886|pla…	GO:0005524|ATP binding;GO:0042626|ATPase activity, coupled to transmembrane movement of substances;GO:0008525|phosphatidylcholine transporter activity;GO:0090554|phosphatidylcholine-translocating ATPase activity;GO:0005548|phospholipid transporter activity;GO:0008559|xenobiotic-transporting ATPase activity;	K05659	ABCB4; ATP-binding cassette, subfamily B (MDR/TAP), member 4 [EC:3.6.3.44]
ENSG00000005483	1509	806	890	964	1051.76	1319	1239	823	883	1.12256	0.166791	0.656741	0.940811	up	no	KMT2E	protein_coding	chr7:105014190-105115019:+	gi|33636768|ref|NP_891847.1|	8500	0	histone-lysine N-methyltransferase 2E [Homo sapiens]	gi|795611992|ref|XM_011730495.1|	7254	0	PREDICTED: Macaca nemestrina lysine (K)-specific methyltransferase 2E (KMT2E), transcript variant X1, mRNA	Q8IZD2	3278	0	Inactive histone-lysine N-methyltransferase 2E	SPAC22E12.11c	105	9e-22	COG2940	pfam00856	SET	SET domain. SET domains are protein lysine methyltransferase enzymes. SET domains appear to be protein-protein interaction domains. It has been demonstrated that SET domains mediate interactions with a family of proteins that display similarity with dual-specificity phosphatases (dsPTPases). A subset of SET domains have been called PR domains. These domains are divergent in sequence from other SE…	GO:0007050|cell cycle arrest;GO:0006306|DNA methylation;GO:0030218|erythrocyte differentiation;GO:0042119|neutrophil activation;GO:0002446|neutrophil mediated immunity;GO:1900087|positive regulation of G1/S transition of mitotic cell cycle;GO:0045893|positive regulation of transcription, DNA-templated;GO:0045652|regulation of megakaryocyte differentiation;GO:0006351|transcription, DNA-templated;	GO:0000785|chromatin;GO:0005737|cytoplasm;GO:0005815|microtubule organizing center;GO:0016607|nuclear speck;GO:0005654|nucleoplasm;GO:0005634|nucleus;GO:0005886|plasma membrane;GO:0032991|macromolecular complex;GO:0035327|transcriptionally active chromatin;	GO:0019899|enzyme binding;GO:0018024|histone-lysine N-methyltransferase activity;GO:0046872|metal ion binding;GO:0035064|methylated histone binding;	K09189	MLL5; histone-lysine N-methyltransferase MLL5 [EC:2.1.1.43]
ENSG00000005486	40	77	39	40	41.2355	27	30	55	31	1.52129	0.605298	0.198166	0.698261	up	no	RHBDD2	protein_coding	chr7:75842602-75888926:+	gi|94818790|ref|NP_001035546.1|	1418	0	rhomboid domain-containing protein 2 isoform a [Homo sapiens]	gi|94818878|ref|NM_001040457.1|	1878	0	Homo sapiens rhomboid domain containing 2 (RHBDD2), transcript variant 2, mRNA	Q6NTF9	550	0	Rhomboid domain-containing protein 2	.	.	.	.	pfam01694	Rhomboid	Rhomboid family. This family contains integral membrane proteins that are related to Drosophila rhomboid protein. Members of this family are found in bacteria and eukaryotes. Rhomboid promotes the cleavage of the membrane-anchored TGF-alpha-like growth factor Spitz, allowing it to activate the Drosophila EGF receptor. Analysis has shown that Rhomboid-1 is an intramembrane serine protease.4] (EC:3…	.	GO:0005794|Golgi apparatus;GO:0000139|Golgi membrane;GO:0016021|integral component of membrane;GO:0005654|nucleoplasm;GO:0005634|nucleus;GO:0048471|perinuclear region of cytoplasm;	GO:0004252|serine-type endopeptidase activity;	K09652	RHBDD2, RHBDL7; rhomboid domain-containing protein 2
ENSG00000005700	122	76	255	34	155.452	191	240	216	133	0.733469	-0.447192	0.448175	0.863472	down	no	IBTK	protein_coding	chr6:82169986-82247754:-	gi|57863304|ref|NP_056340.2|	6990	0	inhibitor of Bruton tyrosine kinase isoform 1 [Homo sapiens]	gi|665505957|ref|NM_015525.3|	6040	0	Homo sapiens inhibitor of Bruton tyrosine kinase (IBTK), transcript variant 1, mRNA	Q9P2D0	2655	0	Inhibitor of Bruton tyrosine kinase	SPCC330.11_2	82.4	1e-14	COG5184	pfam00651	BTB	BTB/POZ domain. The BTB (for BR-C, ttk and bab) or POZ (for Pox virus and Zinc finger) domain is present near the N-terminus of a fraction of zinc finger (pfam00096) proteins and in proteins that contain the pfam01344 motif such as Kelch and a family of pox virus proteins. The BTB/POZ domain mediates homomeric dimerization and in some instances heteromeric dimerization. The structure of the dimer…	GO:0001933|negative regulation of protein phosphorylation;GO:0051209|release of sequestered calcium ion into cytosol;	GO:0005737|cytoplasm;GO:0016020|membrane;GO:0005654|nucleoplasm;	GO:0019901|protein kinase binding;GO:0030292|protein tyrosine kinase inhibitor activity;	.	.
ENSG00000005801	809	641	659	780	584.154	613	281	420	441	1.86706	0.900772	0.0096767	0.283238	up	no	ZNF195	protein_coding	chr11:3339261-3379222:-	gi|338827709|ref|NP_001229770.1|	2769	0	zinc finger protein 195 isoform 4 [Homo sapiens]	gi|378786669|ref|NG_032109.1|	7118	0	Homo sapiens zinc finger protein 195 (ZNF195), RefSeqGene on chromosome 11	O14628	1057	0	Zinc finger protein 195	.	.	.	.	pfam13900	GVQW	Putative binding domain. This short domain is often found nested inside other longer domains. The function is not known, but the domain carries a highly conserved GVQW motif. The members are rich in proline and cysteine. This may be a binding domain.	GO:0006351|transcription, DNA-templated;	GO:0005634|nucleus;	GO:0003677|DNA binding;GO:0000981|RNA polymerase II transcription factor activity, sequence-specific DNA binding;GO:0008270|zinc ion binding;	K09228	KRAB; KRAB domain-containing zinc finger protein
ENSG00000005810	1146	654	463	333	621.681	744	521	668	464	1.25522	0.327935	0.461752	0.871673	up	no	MYCBP2	protein_coding	chr13:77044657-77327094:-	gi|291190787|ref|NP_055872.4|	23385	0	E3 ubiquitin-protein ligase MYCBP2 [Homo sapiens]	gi|291190786|ref|NM_015057.4|	15025	0	Homo sapiens MYC binding protein 2, E3 ubiquitin protein ligase (MYCBP2), mRNA	O75592	8970	0	E3 ubiquitin-protein ligase MYCBP2	.	.	.	.	pfam08005	PHR	PHR domain. This domain is called PHR as it was original found in the proteins PAM, highwire and RPM. This domain can be duplicated in the highwire, PFAM and PRM sequence. The C-terminal region of the protein BTBD1 includes the PHR domain and is known to interact with Topoisomerase I, an enzyme which relaxes DNA supercoils.	GO:0016567|protein ubiquitination;GO:0006355|regulation of transcription, DNA-templated;GO:0006351|transcription, DNA-templated;	GO:0043231|intracellular membrane-bounded organelle;GO:0016020|membrane;GO:0005634|nucleus;	GO:0046872|metal ion binding;GO:0016740|transferase activity;	K10693	MYCBP2, PAM; E3 ubiquitin-protein ligase MYCBP2 [EC:2.3.2.27]
ENSG00000005812	1502	620	1146	552	974.982	1027	1323	686	885	1.12846	0.174359	0.704822	0.95108	up	no	FBXL3	protein_coding	chr13:76992598-77027195:-	gi|466043804|ref|XP_004276893.1|	2302	0	PREDICTED: F-box/LRR-repeat protein 3 [Orcinus orca]	gi|221316725|ref|NM_012158.2|	3476	0	Homo sapiens F-box and leucine-rich repeat protein 3 (FBXL3), mRNA	Q9UKT7	857	0	F-box/LRR-repeat protein 3	.	.	.	.	pfam12937	F-box-like	F-box-like. This is an F-box-like family.	GO:0043153|entrainment of circadian clock by photoperiod;GO:0043687|post-translational protein modification;GO:0031648|protein destabilization;GO:0000209|protein polyubiquitination;GO:0016567|protein ubiquitination;GO:0042752|regulation of circadian rhythm;GO:0048511|rhythmic process;GO:0031146|SCF-dependent proteasomal ubiquitin-dependent protein catabolic process;	GO:0005829|cytosol;GO:0016604|nuclear body;GO:0005634|nucleus;GO:0019005|SCF ubiquitin ligase complex;GO:0000151|ubiquitin ligase complex;	GO:0004842|ubiquitin-protein transferase activity;	K10269	FBXL3; F-box and leucine-rich repeat protein 3
ENSG00000005844	0	1	0	4	1.83229	6	0	5	0	0.520928	-0.940844	0.707037	NA	down	no	ITGAL	protein_coding	chr16:30472719-30523185:+	gi|167466215|ref|NP_002200.2|	5753	0	integrin alpha-L isoform a precursor [Homo sapiens]	gi|167466214|ref|NM_002209.2|	5129	0	Homo sapiens integrin subunit alpha L (ITGAL), transcript variant 1, mRNA	P20701	2219	0	Integrin alpha-L	.	.	.	.	pfam08441	Integrin_alpha2	Integrin alpha. This domain is found in integrin alpha and integrin alpha precursors to the C terminus of a number of pfam01839 repeats and to the N-terminus of the pfam00357 cytoplasmic region. This region is composed of three immunoglobulin-like domains.	GO:0007155|cell adhesion;GO:0007160|cell-matrix adhesion;GO:0030198|extracellular matrix organization;GO:0007157|heterophilic cell-cell adhesion via plasma membrane cell adhesion molecules;GO:0006954|inflammatory response;GO:0007229|integrin-mediated signaling pathway;GO:0007159|leukocyte cell-cell adhesion;GO:0050900|leukocyte migration;GO:0043312|neutrophil degranulation;GO:0006909|phagocytosis…	GO:0009986|cell surface;GO:0070062|extracellular exosome;GO:0034687|integrin alphaL-beta2 complex;GO:0008305|integrin complex;GO:0016020|membrane;GO:0005886|plasma membrane;GO:0035579|specific granule membrane;	GO:0050839|cell adhesion molecule binding;GO:0030369|ICAM-3 receptor activity;GO:0046872|metal ion binding;GO:0046982|protein heterodimerization activity;GO:0044877|macromolecular complex binding;	K05718	ITGAL; integrin alpha L
ENSG00000005882	17	16	1	15	9.08955	3	3	5	12	2.29296	1.19721	0.254229	0.745721	up	no	PDK2	protein_coding	chr17:50094737-50112152:+	gi|397493222|ref|XP_003817511.1|	2157	0	PREDICTED: pyruvate dehydrogenase kinase, isozyme 2 [Pan paniscus]	gi|315630394|ref|NM_002611.4|	2581	0	Homo sapiens pyruvate dehydrogenase kinase 2 (PDK2), transcript variant 1, mRNA	Q15119	810	0	[Pyruvate dehydrogenase (acetyl-transferring)] kinase isozyme 2, mitochondrial	SPAC644.11c	184	7e-49	COG0642	pfam10436	BCDHK_Adom3	Mitochondrial branched-chain alpha-ketoacid dehydrogenase kinase. Catabolism and synthesis of leucine, isoleucine and valine are finely balanced, allowing the body to make the most of dietary input but removing excesses to prevent toxic build-up of their corresponding keto-acids. This is the butyryl-CoA dehydrogenase, subunit A domain 3, a largely alpha-helical bundle of the enzyme BCDHK. This en…	GO:0031670|cellular response to nutrient;GO:0034614|cellular response to reactive oxygen species;GO:0042593|glucose homeostasis;GO:0006006|glucose metabolic process;GO:0008286|insulin receptor signaling pathway;GO:0072332|intrinsic apoptotic signaling pathway by p53 class mediator;GO:0010510|regulation of acetyl-CoA biosynthetic process from pyruvate;GO:0050848|regulation of calcium-mediated sign…	GO:0005829|cytosol;GO:0005759|mitochondrial matrix;GO:0005967|mitochondrial pyruvate dehydrogenase complex;GO:0005739|mitochondrion;GO:0005654|nucleoplasm;	GO:0005524|ATP binding;GO:0042803|protein homodimerization activity;GO:0004672|protein kinase activity;GO:0004740|pyruvate dehydrogenase (acetyl-transferring) kinase activity;	K00898	PDK2_3_4; pyruvate dehydrogenase kinase 2/3/4 [EC:2.7.11.2]
ENSG00000005884	3	17	0	0	9.71032	4	21	28	12	0.316219	-1.661	0.214747	0.711148	down	no	ITGA3	protein_coding	chr17:50055968-50090481:+	gi|62088896|dbj|BAD92895.1|	3661	0	integrin alpha 3 isoform b, precursor variant [Homo sapiens]	gi|62088895|dbj|AB209658.1|	5461	0	Homo sapiens mRNA for integrin alpha 3 isoform b, precursor variant protein	P26006	1248	0	Integrin alpha-3	.	.	.	.	pfam08441	Integrin_alpha2	Integrin alpha. This domain is found in integrin alpha and integrin alpha precursors to the C terminus of a number of pfam01839 repeats and to the N-terminus of the pfam00357 cytoplasmic region. This region is composed of three immunoglobulin-like domains.	GO:0007160|cell-matrix adhesion;GO:0097062|dendritic spine maintenance;GO:0035640|exploration behavior;GO:0030198|extracellular matrix organization;GO:0007507|heart development;GO:0007229|integrin-mediated signaling pathway;GO:0050900|leukocyte migration;GO:0030324|lung development;GO:0060135|maternal process involved in female pregnancy;GO:0007613|memory;GO:0048333|mesodermal cell differentiatio…	GO:0016323|basolateral plasma membrane;GO:0071944|cell periphery;GO:0009986|cell surface;GO:0060076|excitatory synapse;GO:0009897|external side of plasma membrane;GO:0070062|extracellular exosome;GO:0031527|filopodium membrane;GO:0005925|focal adhesion;GO:0030426|growth cone;GO:0034667|integrin alpha3-beta1 complex;GO:0008305|integrin complex;GO:0071438|invadopodium membrane;GO:0048471|perinuclea…	GO:0005518|collagen binding;GO:0001968|fibronectin binding;GO:0005178|integrin binding;GO:0043236|laminin binding;GO:0046872|metal ion binding;GO:0002020|protease binding;GO:0019904|protein domain specific binding;GO:0046982|protein heterodimerization activity;	K06482	ITGA3; integrin alpha 3
ENSG00000005889	66	119	115	137	152.468	299	258	121	149	0.586284	-0.77033	0.0741624	0.526061	down	no	ZFX	protein_coding	chrX:24149173-24216255:+	gi|71061446|ref|NP_003401.2|	4011	0	zinc finger X-chromosomal protein isoform 1 [Homo sapiens]	gi|296010879|ref|NM_001178085.1|	7558	0	Homo sapiens zinc finger protein, X-linked (ZFX), transcript variant 3, mRNA	P17010	1548	0	Zinc finger X-chromosomal protein	SPAC144.09c	87.8	5e-17	COG5048	pfam04704	Zfx_Zfy_act	Zfx / Zfy transcription activation region. Zfx and Zfy are transcription factors implicated in mammalian sex determination. This region is found N terminal to multiple copies of a C2H2 Zinc finger (pfam00096). This region has been shown to activate transcription when fused to a GAL4 DNA binding domain.	GO:0007275|multicellular organismal development;GO:0006351|transcription, DNA-templated;	GO:0005730|nucleolus;GO:0005654|nucleoplasm;	GO:0003677|DNA binding;GO:0046872|metal ion binding;GO:0000981|RNA polymerase II transcription factor activity, sequence-specific DNA binding;GO:0003713|transcription coactivator activity;	.	.
ENSG00000005893	1660	1449	1557	953	1484	1462	1501	1404	1967	0.994599	-0.00781254	0.981759	0.996633	down	no	LAMP2	protein_coding	chrX:120426148-120469365:-	gi|4504957|ref|NP_002285.1|	1892	0	lysosome-associated membrane glycoprotein 2 isoform A precursor [Homo sapiens]	gi|169790830|ref|NM_002294.2|	6535	0	Homo sapiens lysosomal associated membrane protein 2 (LAMP2), transcript variant A, mRNA	P13473	733	0	Lysosome-associated membrane glycoprotein 2	.	.	.	.	pfam01299	Lamp	Lysosome-associated membrane glycoprotein (Lamp).	GO:0097352|autophagosome maturation;GO:0009267|cellular response to starvation;GO:0061684|chaperone-mediated autophagy;GO:0046716|muscle cell cellular homeostasis;GO:0032463|negative regulation of protein homooligomerization;GO:0043312|neutrophil degranulation;GO:0002576|platelet degranulation;GO:0017038|protein import;GO:0050821|protein stabilization;GO:0006605|protein targeting;GO:0031647|regul…	GO:0044754|autolysosome;GO:0035577|azurophil granule membrane;GO:0070062|extracellular exosome;GO:0005615|extracellular space;GO:0097637|integral component of autophagosome membrane;GO:0005770|late endosome;GO:0031902|late endosome membrane;GO:0043202|lysosomal lumen;GO:1990836|lysosomal matrix;GO:0005765|lysosomal membrane;GO:0005764|lysosome;GO:0016020|membrane;GO:0045121|membrane raft;GO:00484…	GO:0019899|enzyme binding;GO:0019904|protein domain specific binding;	K06528	LAMP1_2, CD107; lysosomal-associated membrane protein 1/2
ENSG00000005961	0	4	0	4	0.957653	0	0	0	0	11.2739	3.49492	0.307525	NA	up	no	ITGA2B	protein_coding	chr17:44372180-44389649:-	gi|694966577|ref|XP_001150497.3|	5302	0	PREDICTED: integrin alpha-IIb isoform X2 [Pan troglodytes]	gi|974005392|ref|NM_000419.4|	3431	0	Homo sapiens integrin subunit alpha 2b (ITGA2B), mRNA	P08514	1922	0	Integrin alpha-IIb	.	.	.	.	pfam08441	Integrin_alpha2	Integrin alpha. This domain is found in integrin alpha and integrin alpha precursors to the C terminus of a number of pfam01839 repeats and to the N-terminus of the pfam00357 cytoplasmic region. This region is composed of three immunoglobulin-like domains.	GO:0007160|cell-matrix adhesion;GO:0030198|extracellular matrix organization;GO:0007229|integrin-mediated signaling pathway;GO:0070527|platelet aggregation;GO:0002576|platelet degranulation;GO:0002687|positive regulation of leukocyte migration;GO:0045652|regulation of megakaryocyte differentiation;	GO:0072562|blood microparticle;GO:0009986|cell surface;GO:0009897|external side of plasma membrane;GO:0070062|extracellular exosome;GO:0005925|focal adhesion;GO:0008305|integrin complex;GO:0005886|plasma membrane;GO:0031092|platelet alpha granule membrane;	GO:0050840|extracellular matrix binding;GO:0070051|fibrinogen binding;GO:0042802|identical protein binding;GO:0046872|metal ion binding;	K06476	ITGA2B; integrin alpha 2B
ENSG00000006007	0	46	53	28	30.6368	35	44	24	23	1.0972	0.133824	0.883855	0.981752	up	no	GDE1	protein_coding	chr16:19501693-19522123:-	gi|189053592|dbj|BAG35758.1|	1686	0	unnamed protein product [Homo sapiens]	gi|39753954|ref|NM_016641.3|	2907	0	Homo sapiens glycerophosphodiester phosphodiesterase 1 (GDE1), mRNA	Q9NZC3	652	0	Glycerophosphodiester phosphodiesterase 1	FN1891	100	6e-22	COG0584	pfam03009	GDPD	Glycerophosphoryl diester phosphodiesterase family. Escherichia coli has two sequence related isozymes of glycerophosphoryl diester phosphodiesterase (GDPD) - periplasmic and cytosolic. This family also includes agrocinopine synthase, the similarity to GDPD has been noted. This family appears to have weak but not significant matches to mammalian phospholipase C pfam00388, which suggests that this…	GO:0046475|glycerophospholipid catabolic process;GO:0006629|lipid metabolic process;GO:0070291|N-acylethanolamine metabolic process;GO:0006644|phospholipid metabolic process;	GO:0030659|cytoplasmic vesicle membrane;GO:0016021|integral component of membrane;GO:0005886|plasma membrane;	GO:0008889|glycerophosphodiester phosphodiesterase activity;GO:0047395|glycerophosphoinositol glycerophosphodiesterase activity;GO:0004622|lysophospholipase activity;GO:0046872|metal ion binding;	K19179	GDE1; glycerophosphoinositol glycerophosphodiesterase [EC:3.1.4.44]
ENSG00000006015	0	13	2	0	4.1195	0	7	9	5	0.717109	-0.479735	0.792739	0.971852	down	no	REX1BD	protein_coding	chr19:18588685-18592336:+	gi|725563348|ref|XP_010334997.1|	172	2e-27	PREDICTED: LOW QUALITY PROTEIN: uncharacterized protein LOC101029017 [Saimiri boliviensis boliviensis]	gi|2636669|gb|AC003112.1|AC003112	2465	0	Human DNA from chromosome 19 specific cosmid R30292, genomic sequence, complete sequence	Q6UX73	85.1	4e-16	UPF0764 protein C16orf89	.	.	.	.	pfam13900	GVQW	Putative binding domain. This short domain is often found nested inside other longer domains. The function is not known, but the domain carries a highly conserved GVQW motif. The members are rich in proline and cysteine. This may be a binding domain.	.	GO:0005829|cytosol;GO:0070062|extracellular exosome;GO:0016020|membrane;	GO:0042803|protein homodimerization activity;	.	.
ENSG00000006025	0	0	2	0	1.41107	3	5	2	0	0.241169	-2.05188	0.433197	NA	down	no	OSBPL7	protein_coding	chr17:47807372-47821834:-	gi|829772448|ref|XP_012621431.1|	2229	0	PREDICTED: oxysterol-binding protein-related protein 7 isoform X2 [Microcebus murinus]	gi|62087351|dbj|AB208886.1|	4491	0	Homo sapiens mRNA for oxysterol-binding protein-like protein 7 variant protein	Q9BZF2	822	0	Oxysterol-binding protein-related protein 7	.	.	.	.	pfam01237	Oxysterol_BP	Oxysterol-binding protein.	GO:0006699|bile acid biosynthetic process;GO:0071397|cellular response to cholesterol;GO:1901800|positive regulation of proteasomal protein catabolic process;GO:0010506|regulation of autophagy;	GO:0005776|autophagosome;GO:0005829|cytosol;GO:0005789|endoplasmic reticulum membrane;GO:0097038|perinuclear endoplasmic reticulum;GO:0005886|plasma membrane;	GO:0015485|cholesterol binding;GO:0015248|sterol transporter activity;	.	.
ENSG00000006042	0	11	8	0	9.7546	19	21	22	4	0.313913	-1.67156	0.185654	0.685875	down	no	TMEM98	protein_coding	chr17:32927910-32945106:+	gi|75677343|ref|NP_056359.2|	1114	2e-138	transmembrane protein 98 [Homo sapiens]	gi|30425594|gb|AC084809.17|	3531	0	Homo sapiens chromosome 17, clone CTD-2338C18, complete sequence	Q9Y2Y6	433	7e-140	Transmembrane protein 98	.	.	.	.	pfam13900	GVQW	Putative binding domain. This short domain is often found nested inside other longer domains. The function is not known, but the domain carries a highly conserved GVQW motif. The members are rich in proline and cysteine. This may be a binding domain.	.	GO:0005783|endoplasmic reticulum;GO:0016021|integral component of membrane;	.	.	.
ENSG00000006047	8	59	9	12	20.7908	4	6	33	44	1.0192	0.0274382	0.977222	0.996525	up	no	YBX2	protein_coding	chr17:7288263-7294639:-	gi|62087216|dbj|BAD92055.1|	833	5e-98	germ cell specific Y-box binding protein variant [Homo sapiens]	gi|62087215|dbj|AB208818.1|	4544	0	Homo sapiens mRNA for germ cell specific Y-box binding protein variant protein	Q9Y2T7	271	7e-79	Y-box-binding protein 2	.	.	.	.	pfam00313	CSD	'Cold-shock' DNA-binding domain.	GO:0048599|oocyte development;GO:0007283|spermatogenesis;GO:0006366|transcription from RNA polymerase II promoter;GO:0009386|translational attenuation;	GO:0005737|cytoplasm;GO:0001650|fibrillar center;GO:0005634|nucleus;	GO:0003677|DNA binding;GO:0003723|RNA binding;GO:0000981|RNA polymerase II transcription factor activity, sequence-specific DNA binding;	K09277	YBX2; Y-box-binding protein 2
ENSG00000006062	15	0	0	1	3.29755	1	3	0	4	2.35422	1.23525	0.551044	NA	up	no	MAP3K14	protein_coding	chr17:45263119-45317029:-	gi|115298645|ref|NP_003945.2|	4359	0	mitogen-activated protein kinase kinase kinase 14 [Homo sapiens]	gi|1841433|emb|Y10256.1|	4515	0	H.sapiens mRNA for serine/threonine protein kinase, NIK	Q99558	1683	0	Mitogen-activated protein kinase kinase kinase 14	.	.	.	.	pfam00069	Pkinase	Protein kinase domain.	GO:0032147|activation of protein kinase activity;GO:0071260|cellular response to mechanical stimulus;GO:0051607|defense response to virus;GO:0007249|I-kappaB kinase/NF-kappaB signaling;GO:0006955|immune response;GO:0038061|NIK/NF-kappaB signaling;GO:0043123|positive regulation of I-kappaB kinase/NF-kappaB signaling;GO:0042981|regulation of apoptotic process;GO:0007346|regulation of mitotic cell c…	GO:0005737|cytoplasm;GO:0005829|cytosol;GO:0001650|fibrillar center;GO:0043231|intracellular membrane-bounded organelle;GO:0005634|nucleus;	GO:0005524|ATP binding;GO:0016301|kinase activity;GO:0004709|MAP kinase kinase kinase activity;GO:0004704|NF-kappaB-inducing kinase activity;GO:0004672|protein kinase activity;GO:0004674|protein serine/threonine kinase activity;	K04466	MAP3K14, NIK; mitogen-activated protein kinase kinase kinase 14 [EC:2.7.11.25]
ENSG00000006118	0	3	0	0	1.08487	0	0	1	5	0.450215	-1.15131	0.732031	NA	down	no	TMEM132A	protein_coding	chr11:60924463-60937159:+	gi|982293701|ref|XP_015290133.1|	2166	0	PREDICTED: transmembrane protein 132A isoform X1 [Macaca fascicularis]	gi|10047240|dbj|AB046803.1|	3981	0	Homo sapiens mRNA for KIAA1583 protein, partial cds	Q24JP5	804	0	Transmembrane protein 132A	.	.	.	.	pfam13900	GVQW	Putative binding domain. This short domain is often found nested inside other longer domains. The function is not known, but the domain carries a highly conserved GVQW motif. The members are rich in proline and cysteine. This may be a binding domain.	GO:0044267|cellular protein metabolic process;GO:0043687|post-translational protein modification;	GO:0005783|endoplasmic reticulum;GO:0005788|endoplasmic reticulum lumen;GO:0005789|endoplasmic reticulum membrane;GO:0070062|extracellular exosome;GO:0005794|Golgi apparatus;GO:0000139|Golgi membrane;GO:0016021|integral component of membrane;	.	K17599	TMEM132; transmembrane protein 132
ENSG00000006125	1605	2035	1737	3360	2047.43	2176	1561	2382	1816	1.23775	0.307723	0.348284	0.810576	up	no	AP2B1	protein_coding	chr17:35578046-35726413:+	gi|4557469|ref|NP_001273.1|	4672	0	AP-2 complex subunit beta isoform b [Homo sapiens]	gi|71773037|ref|NM_001282.2|	5702	0	Homo sapiens adaptor related protein complex 2 beta 1 subunit (AP2B1), transcript variant 2, mRNA	P62944	1805	0	AP-2 complex subunit beta	SPBC947.02	550	5e-174	COG5096	pfam01602	Adaptin_N	Adaptin N terminal region. This family consists of the N terminal region of various alpha, beta and gamma subunits of the AP-1, AP-2 and AP-3 adaptor protein complexes. The adaptor protein (AP) complexes are involved in the formation of clathrin-coated pits and vesicles. The N-terminal region of the various adaptor proteins (APs) is constant by comparison to the C-terminal which is variable withi…	GO:0035904|aorta development;GO:0048268|clathrin coat assembly;GO:0060976|coronary vasculature development;GO:0006886|intracellular protein transport;GO:1901215|negative regulation of neuron death;GO:0045807|positive regulation of endocytosis;GO:0003281|ventricular septum development;	GO:0030122|AP-2 adaptor complex;GO:0030119|AP-type membrane coat adaptor complex;GO:0030118|clathrin coat;GO:0005802|trans-Golgi network;	GO:0030276|clathrin binding;GO:0044877|macromolecular complex binding;	K11825	AP2B1; AP-2 complex subunit beta-1
ENSG00000006128	0	0	0	13	9.21315	14	39	12	1	0.223175	-2.16375	0.194318	0.695459	down	no	TAC1	protein_coding	chr7:97732084-97740472:+	gi|724864921|ref|XP_010369824.1|	784	8e-101	PREDICTED: protachykinin-1 isoform X1 [Rhinopithecus roxellana]	gi|166158917|ref|NM_003182.2|	1061	0	Homo sapiens tachykinin precursor 1 (TAC1), transcript variant beta, mRNA	P20366	270	6e-89	Protachykinin-1	.	.	.	.	pfam02202	Tachykinin	Tachykinin family.	GO:0019731|antibacterial humoral response;GO:0019732|antifungal humoral response;GO:0008306|associative learning;GO:0007267|cell-cell signaling;GO:1990090|cellular response to nerve growth factor stimulus;GO:0007268|synaptic transmission;GO:0050829|defense response to Gram-negative bacterium;GO:0050830|defense response to Gram-positive bacterium;GO:0009582|detection of abiotic stimulus;GO:0050965…	GO:0030424|axon;GO:0005623|cell;GO:0005576|extracellular region;GO:0005615|extracellular space;GO:0043025|neuronal cell body;GO:0005886|plasma membrane;	GO:0031836|neuromedin K receptor binding;GO:0048018|receptor agonist activity;GO:0005102|receptor binding;GO:0031837|substance K receptor binding;GO:0031835|substance P receptor binding;	K05239	TAC1; tachykinin 1
ENSG00000006194	0	0	14	9	7.92075	13	7	8	13	0.641664	-0.640111	0.634957	0.933929	down	no	ZNF263	protein_coding	chr16:3263800-3301401:+	gi|31543980|ref|NP_005732.2|	3477	0	zinc finger protein 263 [Homo sapiens]	gi|214010168|ref|NM_005741.4|	3282	0	Homo sapiens zinc finger protein 263 (ZNF263), mRNA	O14978	1347	0	Zinc finger protein 263	.	.	.	.	pfam02023	SCAN	SCAN domain. The SCAN domain (named after SRE-ZBP, CTfin51, AW-1 and Number 18 cDNA) is found in several pfam00096 proteins. The domain has been shown to be able to mediate homo- and hetero-oligomerization.	GO:0000122|negative regulation of transcription from RNA polymerase II promoter;GO:0045892|negative regulation of transcription, DNA-templated;GO:0006355|regulation of transcription, DNA-templated;GO:0006351|transcription, DNA-templated;	GO:0005634|nucleus;	GO:0003700|transcription factor activity, sequence-specific DNA binding;GO:0046872|metal ion binding;GO:0000981|RNA polymerase II transcription factor activity, sequence-specific DNA binding;GO:0043565|sequence-specific DNA binding;GO:0001227|transcriptional repressor activity, RNA polymerase II transcription regulatory region sequence-specific binding;	K09229	ZKSCAN; KRAB and SCAN domains-containing zinc finger protein
ENSG00000006282	0	1	0	0	4.60934	0	3	21	15	0.0350945	-4.83261	0.01601	0.334337	down	yes	SPATA20	protein_coding	chr17:50543058-50555852:+	gi|385648253|ref|NP_001245301.1|	2539	0	spermatogenesis-associated protein 20 isoform 2 precursor [Homo sapiens]	gi|34532040|dbj|AK125807.1|	3518	0	Homo sapiens cDNA FLJ43819 fis, clone TESTI4001925, highly similar to Homo sapiens spermatogenesis associated 20 (SPATA20), mRNA	Q8TB22	982	0	Spermatogenesis-associated protein 20	MA3726	279	7e-151	COG1331	pfam03190	Thioredox_DsbH	Protein of unknown function, DUF255.	GO:0030154|cell differentiation;GO:0007275|multicellular organismal development;GO:0007283|spermatogenesis;	GO:0005576|extracellular region;	GO:0003824|catalytic activity;	.	.
ENSG00000006283	0	0	0	8	1.89073	0	4	0	3	1.21159	0.276901	0.924259	NA	up	no	CACNA1G	protein_coding	chr17:50560715-50627474:+	gi|20070163|ref|NP_061496.2|	10533	0	voltage-dependent T-type calcium channel subunit alpha-1G isoform 1 [Homo sapiens]	gi|373838738|ref|NM_018896.4|	8249	0	Homo sapiens calcium voltage-gated channel subunit alpha1 G (CACNA1G), transcript variant 1, mRNA	O43497	4061	0	Voltage-dependent T-type calcium channel subunit alpha-1G	BH1501	71.6	3e-12	COG1226	pfam00520	Ion_trans	Ion transport protein. This family contains Sodium, Potassium, Calcium ion channels. This family is 6 transmembrane helices in which the last two helices flank a loop which determines ion selectivity. In some sub-families (e.g. Na channels) the domain is repeated four times, whereas in others (e.g. K channels) the protein forms as a tetramer in the membrane. A bacterial structure of the protein i…	GO:0086016|AV node cell action potential;GO:0086027|AV node cell to bundle of His cell signaling;GO:0070509|calcium ion import;GO:0070588|calcium ion transmembrane transport;GO:0086002|cardiac muscle cell action potential involved in contraction;GO:0007268|synaptic transmission;GO:0086010|membrane depolarization during action potential;GO:0086045|membrane depolarization during AV node cell action…	GO:0005737|cytoplasm;GO:0005886|plasma membrane;GO:0005891|voltage-gated calcium channel complex;	GO:0008332|low voltage-gated calcium channel activity;GO:0097110|scaffold protein binding;GO:0086056|voltage-gated calcium channel activity involved in AV node cell action potential;GO:0086059|voltage-gated calcium channel activity involved SA node cell action potential;GO:0005248|voltage-gated sodium channel activity;	K04854	CACNA1G; voltage-dependent calcium channel T type alpha-1G
ENSG00000006327	70	131	163	372	172.375	178	216	161	114	1.235	0.30451	0.554989	0.907461	up	no	TNFRSF12A	protein_coding	chr16:3018445-3022383:+	gi|795443593|ref|XP_011885599.1|	506	7e-58	PREDICTED: tumor necrosis factor receptor superfamily member 12A [Cercocebus atys]	gi|21594206|gb|BC020538.1|	1675	0	Homo sapiens tumor necrosis factor receptor superfamily, member 12A, mRNA (cDNA clone IMAGE:4399839), with apparent retained intron	Q9NP84	199	3e-59	Tumor necrosis factor receptor superfamily member 12A	.	.	.	.	pfam12191	stn_TNFRSF12A	tumor necrosis factor receptor stn_TNFRSF12A_TNFR domain. This family of proteins is found in eukaryotes. Proteins in this family are typically between 129 and 184 amino acids in length. This is the stn_TNFRSF12A_TNFR domain from the tumor necrosis factor receptor. The function of this domain is unknown.	GO:0001525|angiogenesis;GO:0097191|extrinsic apoptotic signaling pathway;GO:0043065|positive regulation of apoptotic process;GO:0045773|positive regulation of axon extension;GO:2001238|positive regulation of extrinsic apoptotic signaling pathway;GO:0045765|regulation of angiogenesis;GO:0061041|regulation of wound healing;GO:0006931|substrate-dependent cell migration, cell attachment to substrate;…	GO:0009986|cell surface;GO:0016021|integral component of membrane;GO:0005886|plasma membrane;GO:0001726|ruffle;	.	K05149	TNFRSF12A, FN14, TWEAKR; tumor necrosis factor receptor superfamily member 12A
ENSG00000006377	32	574	199	299	205.004	133	80	208	190	1.89185	0.919801	0.152396	0.645167	up	no	DLX6	protein_coding	chr7:97005553-97011040:+	gi|294610640|ref|NP_005213.3|	1101	3e-141	homeobox protein DLX-6 [Homo sapiens]	gi|966934409|ref|XM_015134306.1|	2103	0	PREDICTED: Macaca mulatta distal-less homeobox 6 (DLX6), mRNA	P56179	333	8e-108	Homeobox protein DLX-6	.	.	.	.	pfam00046	Homeobox	Homeobox domain.	GO:0048646|anatomical structure formation involved in morphogenesis;GO:0030326|embryonic limb morphogenesis;GO:0030855|epithelial cell differentiation;GO:0060322|head development;GO:0042472|inner ear morphogenesis;GO:0007399|nervous system development;GO:0050679|positive regulation of epithelial cell proliferation;GO:0060021|palate development;GO:0001501|skeletal system development;	GO:0005634|nucleus;	GO:0003700|transcription factor activity, sequence-specific DNA binding;GO:0000981|RNA polymerase II transcription factor activity, sequence-specific DNA binding;GO:0043565|sequence-specific DNA binding;	K09314	DLX1_4_6; homeobox protein DLX1/4/6
ENSG00000006432	371	386	293	107	256.794	237	170	223	275	1.4259	0.511871	0.260592	0.751574	up	no	MAP3K9	protein_coding	chr14:70722526-70809534:-	gi|114205587|gb|AAI11408.1|	4784	0	MAP3K9 protein, partial [Homo sapiens]	gi|545746336|ref|NM_001284230.1|	11169	0	Homo sapiens mitogen-activated protein kinase kinase kinase 9 (MAP3K9), transcript variant 2, mRNA	P80192	1847	0	Mitogen-activated protein kinase kinase kinase 9	.	.	.	.	pfam00069	Pkinase	Protein kinase domain.	GO:0007257|activation of JUN kinase activity;GO:0006915|apoptotic process;GO:0043065|positive regulation of apoptotic process;GO:0046777|protein autophosphorylation;GO:0006468|protein phosphorylation;GO:0006355|regulation of transcription, DNA-templated;GO:0006351|transcription, DNA-templated;	GO:0005737|cytoplasm;	GO:0005524|ATP binding;GO:0004706|JUN kinase kinase kinase activity;GO:0004708|MAP kinase kinase activity;GO:0042803|protein homodimerization activity;GO:0004674|protein serine/threonine kinase activity;	K04417	MAP3K9, MLK1; mitogen-activated protein kinase kinase kinase 9 [EC:2.7.11.25]
ENSG00000006451	1161	1456	760	1101	1166.94	1396	1343	1160	1178	0.977991	-0.0321072	0.908762	0.985029	down	no	RALA	protein_coding	chr7:39623565-39708120:+	gi|562826833|ref|XP_006143062.1|	1014	2e-127	PREDICTED: ras-related protein Ral-A isoform X1 [Tupaia chinensis]	gi|324072795|ref|NM_005402.3|	2787	0	Homo sapiens v-ral simian leukemia viral oncogene homolog A (ras related) (RALA), mRNA	P11233	387	1e-126	Ras-related protein Ral-A	SPAC17H9.09c	159	6e-43	COG1100	pfam00071	Ras	Ras family. Includes sub-families Ras, Rab, Rac, Ral, Ran, Rap Ypt1 and more. Shares P-loop motif with GTP_EFTU, arf and myosin_head. See pfam00009 pfam00025, pfam00063. As regards Rab GTPases, these are important regulators of vesicle formation, motility and fusion. They share a fold in common with all Ras GTPases: this is a six-stranded beta-sheet surrounded by five alpha-helices.	GO:0031532|actin cytoskeleton reorganization;GO:0007049|cell cycle;GO:0051301|cell division;GO:0006935|chemotaxis;GO:0006887|exocytosis;GO:0035722|interleukin-12-mediated signaling pathway;GO:0061024|membrane organization;GO:0051665|membrane raft localization;GO:0001843|neural tube closure;GO:0051491|positive regulation of filopodium assembly;GO:0007265|Ras protein signal transduction;GO:0017157|…	GO:0009986|cell surface;GO:0032154|cleavage furrow;GO:0030659|cytoplasmic vesicle membrane;GO:0070062|extracellular exosome;GO:0090543|Flemming body;GO:0005925|focal adhesion;GO:0043209|myelin sheath;GO:0005886|plasma membrane;	GO:0051117|ATPase binding;GO:0031755|Edg-2 lysophosphatidic acid receptor binding;GO:0019003|GDP binding;GO:0005525|GTP binding;GO:0003924|GTPase activity;GO:0017022|myosin binding;GO:0031625|ubiquitin protein ligase binding;	K07834	RALA; Ras-related protein Ral-A
ENSG00000006453	1300	2170	836	1523	1241.69	935	821	1813	837	1.47952	0.56513	0.122023	0.605605	up	no	BAIAP2L1	protein_coding	chr7:98291650-98401090:-	gi|32171238|ref|NP_061330.2|	2437	0	brain-specific angiogenesis inhibitor 1-associated protein 2-like protein 1 [Homo sapiens]	gi|227500029|ref|NM_018842.4|	3645	0	Homo sapiens BAI1 associated protein 2 like 1 (BAIAP2L1), mRNA	Q9UHR4	943	0	Brain-specific angiogenesis inhibitor 1-associated protein 2-like protein 1	.	.	.	.	pfam08397	IMD	IRSp53/MIM homology domain. The N-terminal predicted helical stretch of the insulin receptor tyrosine kinase substrate p53 (IRSp53) is an evolutionary conserved F-actin bundling domain involved in filopodium formation. The domain has been named IMD after the IRSp53 and missing in metastasis (MIM) proteins in which it occurs. Filopodium-inducing IMD activity is regulated by Cdc42 and Rac1 and is S…	GO:0051764|actin crosslink formation;GO:0051017|actin filament bundle assembly;GO:0008286|insulin receptor signaling pathway;GO:0007009|plasma membrane organization;GO:2000251|positive regulation of actin cytoskeleton reorganization;GO:0030838|positive regulation of actin filament polymerization;GO:0046626|regulation of insulin receptor signaling pathway;GO:0009617|response to bacterium;	GO:0005913|cell-cell adherens junction;GO:0005856|cytoskeleton;GO:0005829|cytosol;GO:0070062|extracellular exosome;GO:0005654|nucleoplasm;GO:0005886|plasma membrane;	GO:0003779|actin binding;GO:0098641|cadherin binding involved in cell-cell adhesion;GO:0070064|proline-rich region binding;	.	.
ENSG00000006459	2746	1582	2095	2253	2023.68	2195	2148	1361	1737	1.33014	0.411583	0.247651	0.738815	up	no	KDM7A	protein_coding	chr7:140084746-140176983:-	gi|90093355|ref|NP_085150.1|	4663	0	lysine-specific demethylase 7A [Homo sapiens]	gi|90093354|ref|NM_030647.1|	9178	0	Homo sapiens lysine demethylase 7A (KDM7A), mRNA	Q6ZMT4	1796	0	Lysine-specific demethylase 7A	.	.	.	.	pfam00628	PHD	PHD-finger. PHD folds into an interleaved type of Zn-finger chelating 2 Zn ions in a similar manner to that of the RING and FYVE domains. Several PHD fingers have been identified as binding modules of methylated histone H3.	GO:0071557|histone H3-K27 demethylation;GO:0070544|histone H3-K36 demethylation;GO:0033169|histone H3-K9 demethylation;GO:0035574|histone H4-K20 demethylation;GO:0030901|midbrain development;GO:0045893|positive regulation of transcription, DNA-templated;GO:0006351|transcription, DNA-templated;	GO:0005730|nucleolus;GO:0005654|nucleoplasm;GO:0005634|nucleus;	GO:0032452|histone demethylase activity;GO:0071558|histone demethylase activity (H3-K27 specific);GO:0051864|histone demethylase activity (H3-K36 specific);GO:0032454|histone demethylase activity (H3-K9 specific);GO:0035575|histone demethylase activity (H4-K20 specific);GO:0005506|iron ion binding;GO:0035064|methylated histone binding;GO:0016706|oxidoreductase activity, acting on paired donors, w…	K11445	KDM7A, JHDM1D; lysine-specific demethylase 7A [EC:1.14.11.-]
ENSG00000006468	5	33	54	14	65.0946	61	169	115	98	0.265364	-1.91395	0.00447298	0.208101	down	yes	ETV1	protein_coding	chr7:13891229-13991425:-	gi|31742534|ref|NP_004947.2|	2487	0	ETS translocation variant 1 isoform a [Homo sapiens]	gi|253683425|ref|NM_004956.4|	6459	0	Homo sapiens ETS variant 1 (ETV1), transcript variant 1, mRNA	P50549	962	0	ETS translocation variant 1	.	.	.	.	pfam04621	ETS_PEA3_N	PEA3 subfamily ETS-domain transcription factor N terminal domain. The N terminus of the PEA3 transcription factors is implicated in transactivation and in inhibition of DNA binding. Transactivation is potentiated by activation of the Ras/MAP kinase and protein kinase A signalling cascades. The N terminal region contains conserved MAP kinase phosphorylation sites.	GO:0007411|axon guidance;GO:0007638|mechanosensory behavior;GO:0007517|muscle organ development;GO:0048935|peripheral nervous system neuron development;GO:0045944|positive regulation of transcription from RNA polymerase II promoter;GO:0006366|transcription from RNA polymerase II promoter;	GO:0005634|nucleus;	GO:0003700|transcription factor activity, sequence-specific DNA binding;GO:0000978|RNA polymerase II core promoter proximal region sequence-specific DNA binding;GO:0000981|RNA polymerase II transcription factor activity, sequence-specific DNA binding;GO:0001077|transcriptional activator activity, RNA polymerase II core promoter proximal region sequence-specific binding;	K09431	ETV1; ets translocation variant 1
ENSG00000006530	2683	2051	2810	3922	2576.54	2717	1863	2260	2319	1.42101	0.506915	0.127663	0.613369	up	no	AGK	protein_coding	chr7:141551278-141655244:+	gi|194385870|dbj|BAG65310.1|	1660	0	unnamed protein product [Homo sapiens]	gi|375493601|ref|NG_032079.1|	2529	0	Homo sapiens acylglycerol kinase (AGK), RefSeqGene on chromosome 7	Q53H12	641	0	Acylglycerol kinase, mitochondrial	YLR260w	69.7	4e-11	COG1597	pfam13900	GVQW	Putative binding domain. This short domain is often found nested inside other longer domains. The function is not known, but the domain carries a highly conserved GVQW motif. The members are rich in proline and cysteine. This may be a binding domain.	GO:0046513|ceramide biosynthetic process;GO:0046474|glycerophospholipid biosynthetic process;GO:0045039|protein import into mitochondrial inner membrane;	GO:0005829|cytosol;GO:0031305|integral component of mitochondrial inner membrane;GO:0043231|intracellular membrane-bounded organelle;GO:0005743|mitochondrial inner membrane;GO:0042721|mitochondrial inner membrane protein insertion complex;GO:0005758|mitochondrial intermembrane space;GO:0005741|mitochondrial outer membrane;GO:0005739|mitochondrion;	GO:0047620|acylglycerol kinase activity;GO:0005524|ATP binding;GO:0001729|ceramide kinase activity;GO:0004143|diacylglycerol kinase activity;GO:0003951|NAD+ kinase activity;	K09881	AGK; acylglycerol kinase [EC:2.7.1.94]
ENSG00000006534	0	0	2	0	1.07037	0	5	2	0	0.348397	-1.52119	0.648901	NA	down	no	ALDH3B1	protein_coding	chr11:68008578-68029282:+	gi|62088882|dbj|BAD92888.1|	2390	0	aldehyde dehydrogenase 3B1 variant [Homo sapiens]	gi|62088881|dbj|AB209651.1|	4989	0	Homo sapiens mRNA for aldehyde dehydrogenase 3B1 variant protein	P43353	857	0	Aldehyde dehydrogenase family 3 member B1	slr0091	404	1e-124	COG1012	pfam00171	Aldedh	Aldehyde dehydrogenase family. This family of dehydrogenases act on aldehyde substrates. Members use NADP as a cofactor. The family includes the following members: The prototypical members are the aldehyde dehydrogenases EC:1.2.1.3. Succinate-semialdehyde dehydrogenase EC:1.2.1.16. Lactaldehyde dehydrogenase EC:1.2.1.22. Benzaldehyde dehydrogenase EC:1.2.1.28. Methylmalonate-semialdehyde dehydrog…	GO:0006066|alcohol metabolic process;GO:0046185|aldehyde catabolic process;GO:0034599|cellular response to oxidative stress;GO:0006068|ethanol catabolic process;GO:0006629|lipid metabolic process;GO:0043312|neutrophil degranulation;GO:0055114|oxidation-reduction process;GO:0030148|sphingolipid biosynthetic process;	GO:0005737|cytoplasm;GO:0005829|cytosol;GO:0070062|extracellular exosome;GO:0005886|plasma membrane;GO:0030667|secretory granule membrane;GO:0035579|specific granule membrane;GO:0031982|vesicle;	GO:0004028|3-chloroallyl aldehyde dehydrogenase activity;GO:0004029|aldehyde dehydrogenase (NAD) activity;GO:0004030|aldehyde dehydrogenase [NAD(P)+] activity;	K00129	E1.2.1.5; aldehyde dehydrogenase (NAD(P)+) [EC:1.2.1.5]
ENSG00000006576	2229	1678	1889	2889	1971.27	1878	1853	1625	1748	1.38338	0.468196	0.135167	0.623339	up	no	PHTF2	protein_coding	chr7:77798792-77957503:+	gi|166987998|sp|Q8N3S3.2|PHTF2_HUMAN	3967	0	RecName: Full=Putative homeodomain transcription factor 2	gi|821011856|ref|XM_012512357.1|	4904	0	PREDICTED: Nomascus leucogenys putative homeodomain transcription factor 2 (PHTF2), transcript variant X2, mRNA	Q8N3S3	1534	0	Putative homeodomain transcription factor 2	.	.	.	.	pfam12129	Phtf-FEM1B_bdg	Male germ-cell putative homeodomain transcription factor. This domain is found in bacteria and eukaryotes, and is typically between 101 and 140 amino acids in length. Phtf proteins do not display any sequence similarity to known or predicted proteins, but their conservation among species suggests an essential function. The 84 kDa Phtf1 protein is an integral membrane protein, anchored to a cell m…	GO:0006355|regulation of transcription, DNA-templated;GO:0006351|transcription, DNA-templated;	GO:0005783|endoplasmic reticulum;GO:0005634|nucleus;	GO:0003677|DNA binding;	.	.
ENSG00000006606	0	0	0	0	1.14745	3	4	2	1	0.0833998	-3.58381	0.174707	NA	down	no	CCL26	protein_coding	chr7:75769533-75789896:-	gi|5174671|ref|NP_006063.1|	403	2e-46	C-C motif chemokine 26 precursor [Homo sapiens]	gi|37182903|gb|AY358893.1|	703	0	Homo sapiens clone DNA33785 chemokine N1 (UNQ216) mRNA, complete cds	Q9Y258	159	5e-48	C-C motif chemokine 26	.	.	.	.	pfam00048	IL8	Small cytokines (intecrine/chemokine), interleukin-8 like. Includes a number of secreted growth factors and interferons involved in mitogenic, chemotactic, and inflammatory activity. Structure contains two highly conserved disulfide bonds.	GO:0007267|cell-cell signaling;GO:0071346|cellular response to interferon-gamma;GO:0071347|cellular response to interleukin-1;GO:0071356|cellular response to tumor necrosis factor;GO:0070098|chemokine-mediated signaling pathway;GO:0006935|chemotaxis;GO:0007186|G-protein coupled receptor signaling pathway;GO:0006954|inflammatory response;GO:0002548|monocyte chemotaxis;GO:0030593|neutrophil chemota…	GO:0005615|extracellular space;	GO:0031728|CCR3 chemokine receptor binding;GO:0008009|chemokine activity;GO:0048018|receptor agonist activity;	.	.
ENSG00000006607	1008	552	583	696	629.269	685	612	381	476	1.50638	0.59109	0.124431	0.608245	up	no	FARP2	protein_coding	chr2:241356285-241494841:+	gi|675666565|ref|XP_008998075.1|	1856	0	PREDICTED: FERM, RhoGEF and pleckstrin domain-containing protein 2 [Callithrix jacchus]	gi|4218027|gb|AC005104.1|	5849	0	Homo sapiens BAC clone CTA-442F18 from 2, complete sequence	O94887	260	2e-69	FERM, ARHGEF and pleckstrin domain-containing protein 2	.	.	.	.	pfam08736	FA	FERM adjacent (FA). This region is found adjacent to Band 4.1 / FERM domains (pfam00373) in a subset of FERM containing protein. The region has been hypothesised to play a role in regulatory adaptation, based on similarity to other protein kinase substrates.	GO:0031532|actin cytoskeleton reorganization;GO:0007155|cell adhesion;GO:0022405|hair cycle process;GO:0016322|neuron remodeling;GO:0030316|osteoclast differentiation;GO:0071800|podosome assembly;GO:0016601|Rac protein signal transduction;GO:0033623|regulation of integrin activation;GO:0035023|regulation of Rho protein signal transduction;GO:0071526|semaphorin-plexin signaling pathway;	GO:0005737|cytoplasm;GO:0005856|cytoskeleton;GO:0005829|cytosol;	GO:0008092|cytoskeletal protein binding;GO:0030676|Rac guanyl-nucleotide exchange factor activity;GO:0005089|Rho guanyl-nucleotide exchange factor activity;	K06082	FARP2, FRG; FERM, RhoGEF and pleckstrin domain protein 2
ENSG00000006625	17	17	9	22	20.3002	18	24	31	29	0.711517	-0.491029	0.410833	0.846171	down	no	GGCT	protein_coding	chr7:30496621-30504841:-	gi|13129018|ref|NP_076956.1|	1005	1e-133	gamma-glutamylcyclotransferase isoform 1 [Homo sapiens]	gi|315360615|ref|NM_024051.3|	1158	0	Homo sapiens gamma-glutamylcyclotransferase (GGCT), transcript variant 1, mRNA	O75223	391	3e-135	Gamma-glutamylcyclotransferase	.	.	.	.	pfam13772	AIG2_2	AIG2-like family. This family is found in bacteria and metazoa.	GO:0006750|glutathione biosynthetic process;GO:0001836|release of cytochrome c from mitochondria;	GO:0005829|cytosol;GO:0070062|extracellular exosome;	GO:0003839|gamma-glutamylcyclotransferase activity;GO:0042803|protein homodimerization activity;	K00682	GGCT; gamma-glutamylcyclotransferase [EC:2.3.2.4]
ENSG00000006634	1729	1372	882	1035	1163.96	923	1305	1083	1035	1.30392	0.382855	0.257817	0.748479	up	no	DBF4	protein_coding	chr7:87876216-87909553:+	gi|5729734|ref|NP_006707.1|	3416	0	protein DBF4 homolog A isoform 1 [Homo sapiens]	gi|41393589|ref|NM_006716.3|	3643	0	Homo sapiens DBF4 zinc finger (DBF4), transcript variant 1, mRNA	Q9UBU7	1320	0	Protein DBF4 homolog A	ECU05g1330	50.1	6e-06	COG5067	pfam13900	GVQW	Putative binding domain. This short domain is often found nested inside other longer domains. The function is not known, but the domain carries a highly conserved GVQW motif. The members are rich in proline and cysteine. This may be a binding domain.	GO:0006260|DNA replication;GO:0000082|G1/S transition of mitotic cell cycle;	GO:0016604|nuclear body;GO:0005654|nucleoplasm;GO:0005634|nucleus;	GO:0008047|enzyme activator activity;GO:0003676|nucleic acid binding;GO:0008270|zinc ion binding;	K06629	ASK, DBF4; activator of S phase kinase
ENSG00000006652	397	272	354	632	355.387	386	248	306	247	1.59441	0.673023	0.0786527	0.535732	up	no	IFRD1	protein_coding	chr7:112422968-112481017:+	gi|635115694|ref|XP_007980817.1|	2236	0	PREDICTED: interferon-related developmental regulator 1 isoform X1 [Chlorocebus sabaeus]	gi|308193307|ref|NM_001197079.1|	3397	0	Homo sapiens interferon related developmental regulator 1 (IFRD1), transcript variant 3, mRNA	O00458	864	0	Interferon-related developmental regulator 1	.	.	.	.	pfam05004	IFRD	Interferon-related developmental regulator (IFRD). Interferon-related developmental regulator (IFRD1) is the human homologue of the rat early response protein PC4 and its murine homologue TIS7. The exact function of IFRD1 is unknown but it has been shown that PC4 is necessary to muscle differentiation and that it might have a role in signal transduction. This family also contains IFRD2 and its mu…	GO:0042692|muscle cell differentiation;GO:0007518|myoblast fate determination;GO:0030517|negative regulation of axon extension;GO:0048671|negative regulation of collateral sprouting;GO:0043403|skeletal muscle tissue regeneration;GO:0014706|striated muscle tissue development;	GO:0005737|cytoplasm;GO:0005634|nucleus;	.	.	.
ENSG00000006695	510	844	456	1603	741.23	625	609	801	598	1.44055	0.526621	0.211802	0.71007	up	no	COX10	protein_coding	chr17:14069490-14231736:+	gi|17921982|ref|NP_001294.2|	2047	0	protoheme IX farnesyltransferase, mitochondrial [Homo sapiens]	gi|181336600|ref|NM_001303.3|	1506	0	Homo sapiens COX10 heme A:farnesyltransferase cytochrome c oxidase assembly factor (COX10), mRNA	Q12887	793	0	Protoheme IX farnesyltransferase, mitochondrial	YPL172c	193	3e-51	COG0109	pfam01040	UbiA	UbiA prenyltransferase family.	GO:0045333|cellular respiration;GO:0006784|heme a biosynthetic process;GO:0006783|heme biosynthetic process;GO:0048034|heme O biosynthetic process;GO:0006123|mitochondrial electron transport, cytochrome c to oxygen;GO:0000266|mitochondrial fission;GO:1902600|hydrogen ion transmembrane transport;GO:0008535|respiratory chain complex IV assembly;	GO:0070069|cytochrome complex;GO:0005829|cytosol;GO:0016021|integral component of membrane;GO:0005743|mitochondrial inner membrane;GO:0005739|mitochondrion;GO:0005730|nucleolus;	GO:0004311|farnesyltranstransferase activity;GO:0008495|protoheme IX farnesyltransferase activity;	K02257	COX10; protoheme IX farnesyltransferase [EC:2.5.1.-]
ENSG00000006704	8	21	0	7	7.85961	0	13	10	7	1.26626	0.34057	0.803244	0.971852	up	no	GTF2IRD1	protein_coding	chr7:74453790-74602604:+	gi|62088358|dbj|BAD92626.1|	4951	0	GTF2I repeat domain containing 1 isoform 2 variant [Homo sapiens]	gi|62088357|dbj|AB209389.1|	5868	0	Homo sapiens mRNA for GTF2I repeat domain containing 1 isoform 2 variant protein	Q9UHL9	1831	0	General transcription factor II-I repeat domain-containing protein 1	.	.	.	.	pfam02946	GTF2I	GTF2I-like repeat. This region of sequence similarity is found up to six times in a variety of proteins including GTF2I. It has been suggested that this may be a DNA binding domain.	GO:0007275|multicellular organismal development;GO:0006355|regulation of transcription, DNA-templated;GO:0006366|transcription from RNA polymerase II promoter;GO:0014886|transition between slow and fast fiber;	GO:0005737|cytoplasm;GO:0005829|cytosol;GO:0005654|nucleoplasm;GO:0005634|nucleus;	GO:0003677|DNA binding;GO:0003700|transcription factor activity, sequence-specific DNA binding;GO:0000981|RNA polymerase II transcription factor activity, sequence-specific DNA binding;GO:0003705|transcription factor activity, RNA polymerase II distal enhancer sequence-specific binding;	K03121	TFII-I, GTF2I; transcription initiation factor TFII-I
ENSG00000006712	83	289	169	92	143.49	54	141	347	41	1.23165	0.300587	0.642139	0.936871	up	no	PAF1	protein_coding	chr19:39385629-39391154:-	gi|731289453|ref|XP_010612826.1|	2040	0	PREDICTED: RNA polymerase II-associated factor 1 homolog [Fukomys damarensis]	gi|378677134|ref|NM_019088.3|	2200	0	Homo sapiens PAF1 homolog, Paf1/RNA polymerase II complex component (PAF1), transcript variant 1, mRNA	Q2KJ14	789	0	RNA polymerase II-associated factor 1 homolog	.	.	.	.	pfam03985	Paf1	Paf1. Members of this family are components of the RNA polymerase II associated Paf1 complex. The Paf1 complex functions during the elongation phase of transcription in conjunction with Spt4-Spt5 and Spt16-Pob3i.	GO:0071222|cellular response to lipopolysaccharide;GO:0001711|endodermal cell fate commitment;GO:0016570|histone modification;GO:0006378|mRNA polyadenylation;GO:0045638|negative regulation of myeloid cell differentiation;GO:0000122|negative regulation of transcription from RNA polymerase II promoter;GO:1902808|positive regulation of cell cycle G1/S phase transition;GO:0031442|positive regulation …	GO:0016593|Cdc73/Paf1 complex;	GO:0000993|RNA polymerase II core binding;	K15174	PAF1; RNA polymerase II-associated factor 1
ENSG00000006715	713	943	916	622	779.426	657	886	841	757	1.13796	0.186448	0.506474	0.890648	up	no	VPS41	protein_coding	chr7:38722974-38932394:-	gi|114199475|ref|NP_055211.2|	4457	0	vacuolar protein sorting-associated protein 41 homolog isoform 1 [Homo sapiens]	gi|34367506|emb|BX648347.1|	5062	0	Homo sapiens mRNA; cDNA DKFZp686I08170 (from clone DKFZp686I08170)	P49754	1717	0	Vacuolar protein sorting-associated protein 41 homolog	.	.	.	.	pfam00637	Clathrin	Region in Clathrin and VPS. Each region is about 140 amino acids long. The regions are composed of multiple alpha helical repeats. They occur in the arm region of the Clathrin heavy chain.	GO:0006914|autophagy;GO:0034058|endosomal vesicle fusion;GO:0008333|endosome to lysosome transport;GO:0048193|Golgi vesicle transport;GO:1902774|late endosome to lysosome transport;GO:0006623|protein targeting to vacuole;GO:0045055|regulated secretory pathway;GO:0035542|regulation of SNARE complex assembly;GO:0042144|vacuole fusion, non-autophagic;	GO:0030123|AP-3 adaptor complex;GO:0030136|clathrin-coated vesicle;GO:0033263|CORVET complex;GO:0005829|cytosol;GO:0005769|early endosome;GO:0010008|endosome membrane;GO:0005794|Golgi apparatus;GO:0005798|Golgi-associated vesicle;GO:0030897|HOPS complex;GO:0031902|late endosome membrane;GO:0005765|lysosomal membrane;GO:0016020|membrane;GO:0015630|microtubule cytoskeleton;	GO:0051020|GTPase binding;GO:0042802|identical protein binding;GO:0046872|metal ion binding;GO:0008017|microtubule binding;GO:0043621|protein self-association;	.	.
ENSG00000006740	50	82	45	80	70.0498	63	72	107	80	0.88568	-0.175142	0.657066	0.940811	down	no	ARHGAP44	protein_coding	chr17:12789498-12991643:+	gi|119610375|gb|EAW89969.1|	420	2e-39	KIAA0672 gene product, isoform CRA_e [Homo sapiens]	gi|3337311|gb|AC005277.1|AC005277	4428	0	Homo sapiens chromosome 17, clone hRPK.597_M_12, complete sequence	Q17R89	95.5	2e-18	Rho GTPase-activating protein 44	.	.	.	.	pfam13900	GVQW	Putative binding domain. This short domain is often found nested inside other longer domains. The function is not known, but the domain carries a highly conserved GVQW motif. The members are rich in proline and cysteine. This may be a binding domain.	GO:0006887|exocytosis;GO:0035021|negative regulation of Rac protein signal transduction;GO:0032956|regulation of actin cytoskeleton organization;GO:0061001|regulation of dendritic spine morphogenesis;GO:0051056|regulation of small GTPase mediated signal transduction;GO:0007165|signal transduction;	GO:0030054|cell junction;GO:0005829|cytosol;GO:0043197|dendritic spine;GO:0031256|leading edge membrane;GO:0055037|recycling endosome;	GO:0005096|GTPase activator activity;GO:0005543|phospholipid binding;GO:0048365|Rac GTPase binding;	.	.
ENSG00000006744	624	798	348	1019	659.39	582	628	927	494	1.19239	0.25386	0.496642	0.886275	up	no	ELAC2	protein_coding	chr17:12991612-13018065:-	gi|12804973|gb|AAH01939.1|	4186	0	ElaC homolog 2 (E. coli) [Homo sapiens]	gi|260166617|ref|NM_018127.6|	3767	0	Homo sapiens elaC ribonuclease Z 2 (ELAC2), transcript variant 1, mRNA	Q9BQ52	1595	0	Zinc phosphodiesterase ELAC protein 2	SPAC1D4.10	288	1e-81	COG1234	pfam12706	Lactamase_B_2	Beta-lactamase superfamily domain. This family is part of the beta-lactamase superfamily and is related to pfam00753.	GO:0072684|mitochondrial tRNA 3'-trailer cleavage, endonucleolytic;GO:0090646|mitochondrial tRNA processing;GO:0042780|tRNA 3'-end processing;	GO:0005759|mitochondrial matrix;GO:0042645|mitochondrial nucleoid;GO:0005739|mitochondrion;GO:0005654|nucleoplasm;GO:0005634|nucleus;	GO:0042781|3'-tRNA processing endoribonuclease activity;GO:0046872|metal ion binding;GO:0003723|RNA binding;GO:0004549|tRNA-specific ribonuclease activity;	K00784	rnz; ribonuclease Z [EC:3.1.26.11]
ENSG00000006747	468	261	398	581	444.095	676	487	368	345	1.04582	0.0646287	0.87303	0.980483	up	no	SCIN	protein_coding	chr7:12570577-12660182:+	gi|162951877|ref|NP_001106177.1|	3778	0	adseverin isoform 1 [Homo sapiens]	gi|10440731|gb|AC011891.3|AC011891	7596	0	Homo sapiens clone CTD-2320J21, complete sequence	Q9Y6U3	1459	0	Adseverin	.	.	.	.	pfam13900	GVQW	Putative binding domain. This short domain is often found nested inside other longer domains. The function is not known, but the domain carries a highly conserved GVQW motif. The members are rich in proline and cysteine. This may be a binding domain.	GO:0051693|actin filament capping;GO:0051014|actin filament severing;GO:0045010|actin nucleation;GO:0017156|calcium ion-dependent exocytosis;GO:0008285|negative regulation of cell proliferation;GO:0051127|positive regulation of actin nucleation;GO:0043065|positive regulation of apoptotic process;GO:0045654|positive regulation of megakaryocyte differentiation;GO:0051047|positive regulation of secr…	GO:0005903|brush border;GO:0005938|cell cortex;GO:0030054|cell junction;GO:0042995|cell projection;GO:0005737|cytoplasm;GO:0070062|extracellular exosome;GO:0005886|plasma membrane;GO:0002102|podosome;	GO:0005545|1-phosphatidylinositol binding;GO:0003779|actin binding;GO:0051015|actin filament binding;GO:0005509|calcium ion binding;GO:0005546|phosphatidylinositol-4,5-bisphosphate binding;GO:0001786|phosphatidylserine binding;	K05768	GSN; gelsolin
ENSG00000006756	8	17	22	10	30.2466	50	66	62	23	0.322105	-1.6344	0.00605612	0.237022	down	yes	ARSD	protein_coding	chrX:2903972-2929349:-	gi|71852584|ref|NP_001660.2|	2901	0	arylsulfatase D isoform alpha precursor [Homo sapiens]	gi|339409226|ref|NM_001669.3|	5145	0	Homo sapiens arylsulfatase D (ARSD), transcript variant 1, mRNA	P51689	1123	0	Arylsulfatase D	MA2648	135	3e-32	COG3119	pfam14707	Sulfatase_C	C-terminal region of aryl-sulfatase.	GO:0008152|metabolic process;	GO:0005788|endoplasmic reticulum lumen;GO:0005764|lysosome;	GO:0004065|arylsulfatase activity;GO:0046872|metal ion binding;	K12374	ARSD_F_H; arylsulfatase D/F/H [EC:3.1.6.-]
ENSG00000006757	2484	1997	2617	1245	2431.86	2555	3735	2386	2699	0.832429	-0.264601	0.47609	0.879084	down	no	PNPLA4	protein_coding	chrX:7898247-7927739:-	gi|402909446|ref|XP_003917429.1|	1289	1e-165	PREDICTED: patatin-like phospholipase domain-containing protein 4 isoform X3 [Papio anubis]	gi|215422352|ref|NM_004650.2|	2826	0	Homo sapiens patatin like phospholipase domain containing 4 (PNPLA4), transcript variant 1, mRNA	P41247	495	3e-165	Patatin-like phospholipase domain-containing protein 4	.	.	.	.	pfam01734	Patatin	Patatin-like phospholipase. This family consists of various patatin glycoproteins from plants. The patatin protein accounts for up to 40% of the total soluble protein in potato tubers. Patatin is a storage protein but it also has the enzymatic activity of lipid acyl hydrolase, catalyzing the cleavage of fatty acids from membrane lipids. Members of this family have been found also in vertebrates.	GO:0055088|lipid homeostasis;GO:0019433|triglyceride catabolic process;	GO:0005829|cytosol;GO:0005811|lipid particle;GO:0016020|membrane;GO:0005739|mitochondrion;	GO:0050253|retinyl-palmitate esterase activity;GO:0004806|triglyceride lipase activity;	K11157	PNPLA4; patatin-like phospholipase domain-containing protein 4 [EC:3.1.1.-]
ENSG00000006788	51	115	47	63	69.9125	37	28	185	64	0.987902	-0.0175607	0.977314	0.996525	down	no	MYH13	protein_coding	chr17:10300865-10373130:-	gi|110624781|ref|NP_003793.2|	9167	0	myosin-13 [Homo sapiens]	gi|110624780|ref|NM_003802.2|	5916	0	Homo sapiens myosin, heavy chain 13, skeletal muscle (MYH13), mRNA	Q9UKX3	3535	0	Myosin-13	SPCC645.05c	726	0	COG5022	pfam01576	Myosin_tail_1	Myosin tail. The myosin molecule is a multi-subunit complex made up of two heavy chains and four light chains it is a fundamental contractile protein found in all eukaryote cell types. This family consists of the coiled-coil myosin heavy chain tail region. The coiled-coil is composed of the tail from two molecules of myosin. These can then assemble into the macromolecular thick filament. The coil…	GO:0009267|cellular response to starvation;GO:0007018|microtubule-based movement;GO:0006936|muscle contraction;	GO:0070062|extracellular exosome;GO:0005859|muscle myosin complex;GO:0030016|myofibril;GO:0032982|myosin filament;	GO:0051015|actin filament binding;GO:0005524|ATP binding;GO:0005516|calmodulin binding;GO:0000146|microfilament motor activity;GO:0008017|microtubule binding;GO:0003777|microtubule motor activity;	K10352	MYH; myosin heavy chain
ENSG00000006831	1185	2342	1091	1628	1848.45	2772	2023	2325	2015	0.749751	-0.415517	0.151348	0.643902	down	no	ADIPOR2	protein_coding	chr12:1688574-1788674:+	gi|38261973|ref|NP_078827.2|	1986	0	adiponectin receptor protein 2 [Homo sapiens]	gi|38261972|ref|NM_024551.2|	3957	0	Homo sapiens adiponectin receptor 2 (ADIPOR2), mRNA	Q86V24	769	0	Adiponectin receptor protein 2	SPBC12C2.09c	184	6e-50	COG1272	pfam03006	HlyIII	Haemolysin-III related. Members of this family are integral membrane proteins. This family includes a protein with hemolytic activity from Bacillus cereus. It has been proposed that YOL002c encodes a Saccharomyces cerevisiae protein that plays a key role in metabolic pathways that regulate lipid and phosphate metabolizm. In eukaryotes, members are seven-transmembrane pass molecules found to encod…	GO:0033211|adiponectin-activated signaling pathway;GO:0019395|fatty acid oxidation;GO:0007565|female pregnancy;GO:0042593|glucose homeostasis;GO:0007507|heart development;GO:0009755|hormone-mediated signaling pathway;GO:0030308|negative regulation of cell growth;GO:0046326|positive regulation of glucose import;GO:0042304|regulation of fatty acid biosynthetic process;GO:0007584|response to nutrien…	GO:0016021|integral component of membrane;GO:0031226|intrinsic component of plasma membrane;GO:0005886|plasma membrane;	GO:0097003|adipokinetic hormone receptor activity;GO:0055100|adiponectin binding;GO:0042802|identical protein binding;GO:0046872|metal ion binding;GO:0046982|protein heterodimerization activity;	K07297	ADIPOR; adiponectin receptor
ENSG00000006837	3	14	16	6	10.0648	8	22	8	6	0.976983	-0.0335941	0.970197	0.995425	down	no	CDKL3	protein_coding	chr5:134286350-134371047:-	gi|166064027|ref|NP_001107047.1|	2883	0	cyclin-dependent kinase-like 3 isoform 1 [Homo sapiens]	gi|166064026|ref|NM_001113575.1|	2125	0	Homo sapiens cyclin dependent kinase like 3 (CDKL3), transcript variant 1, mRNA	Q8IVW4	1115	0	Cyclin-dependent kinase-like 3	.	.	.	.	pfam00069	Pkinase	Protein kinase domain.	GO:0006464|cellular protein modification process;GO:0097484|dendrite extension;GO:0030517|negative regulation of axon extension;GO:0050775|positive regulation of dendrite morphogenesis;	GO:0005737|cytoplasm;GO:0005634|nucleus;	GO:0005524|ATP binding;GO:0004693|cyclin-dependent protein serine/threonine kinase activity;GO:0004672|protein kinase activity;	K08824	CDKL; cyclin-dependent kinase-like [EC:2.7.11.22]
ENSG00000007001	2	25	7	11	17.3159	25	21	17	37	0.463125	-1.11053	0.161394	0.657188	down	no	UPP2	protein_coding	chr2:157876702-158136154:+	gi|205360941|ref|NP_001128570.1|	1915	0	uridine phosphorylase 2 isoform b [Homo sapiens]	gi|205360940|ref|NM_001135098.1|	2409	0	Homo sapiens uridine phosphorylase 2 (UPP2), transcript variant 2, mRNA	O95045	627	0	Uridine phosphorylase 2	ML2177	89	3e-18	COG2820	pfam01048	PNP_UDP_1	Phosphorylase superfamily. Members of this family include: purine nucleoside phosphorylase (PNP) Uridine phosphorylase (UdRPase) 5'-methylthioadenosine phosphorylase (MTA phosphorylase)	GO:0009116|nucleoside metabolic process;GO:0009166|nucleotide catabolic process;GO:0046135|pyrimidine nucleoside catabolic process;GO:0043097|pyrimidine nucleoside salvage;GO:0044206|UMP salvage;GO:0046108|uridine metabolic process;	GO:0005829|cytosol;GO:0045098|type III intermediate filament;	GO:0042802|identical protein binding;GO:0004850|uridine phosphorylase activity;	K00757	udp, UPP; uridine phosphorylase [EC:2.4.2.3]
ENSG00000007038	0	12	2	0	4.65024	11	0	11	5	0.530084	-0.915708	0.606845	0.925276	down	no	PRSS21	protein_coding	chr16:2817180-2826304:+	gi|21614533|ref|NP_659206.1|	1396	0	testisin isoform 3 preproprotein [Homo sapiens]	gi|394581973|ref|NM_144957.2|	1106	0	Homo sapiens protease, serine 21 (PRSS21), transcript variant 3, mRNA	Q9Y6M0	530	0	Testisin	VC1649	112	3e-26	COG5640	pfam00089	Trypsin	Trypsin.	GO:0007283|spermatogenesis;	GO:0031225|anchored component of membrane;GO:0005737|cytoplasm;GO:0005576|extracellular region;GO:0016020|membrane;GO:0005886|plasma membrane;	GO:0004252|serine-type endopeptidase activity;GO:0008236|serine-type peptidase activity;	K09625	PRSS21; protease, serine, 21 (testisin) [EC:3.4.21.-]
ENSG00000007047	24	61	16	18	41.6026	46	53	89	47	0.551852	-0.857646	0.11873	0.601425	down	no	MARK4	protein_coding	chr19:45079288-45305284:+	gi|33636756|ref|NP_113605.2|	3263	0	MAP/microtubule affinity-regulating kinase 4 isoform 2 [Homo sapiens]	gi|315467850|ref|NM_031417.3|	5206	0	Homo sapiens microtubule affinity regulating kinase 4 (MARK4), transcript variant 2, mRNA	Q96L34	1138	0	MAP/microtubule affinity-regulating kinase 4	.	.	.	.	pfam00069	Pkinase	Protein kinase domain.	GO:0007049|cell cycle;GO:0051301|cell division;GO:0001578|microtubule bundle formation;GO:0000226|microtubule cytoskeleton organization;GO:0007399|nervous system development;GO:0043068|positive regulation of programmed cell death;GO:0006468|protein phosphorylation;	GO:0005813|centrosome;GO:0036064|ciliary basal body;GO:0005829|cytosol;GO:0015630|microtubule cytoskeleton;GO:0005815|microtubule organizing center;GO:0043005|neuron projection;	GO:0005524|ATP binding;GO:0043015|gamma-tubulin binding;GO:0008017|microtubule binding;GO:0004674|protein serine/threonine kinase activity;GO:0050321|tau-protein kinase activity;GO:0043130|ubiquitin binding;	K08798	MARK; MAP/microtubule affinity-regulating kinase [EC:2.7.11.1]
ENSG00000007062	0	0	0	13	1.79662	0	1	0	0	11.9497	3.5789	0.293541	NA	up	no	PROM1	protein_coding	chr4:15963076-16084378:-	gi|224994189|ref|NP_001139319.1|	4195	0	prominin-1 isoform 2 precursor [Homo sapiens]	gi|694906546|ref|XM_003310249.3|	4178	0	PREDICTED: Pan troglodytes prominin 1 (PROM1), transcript variant X8, mRNA	O43490	1612	0	Prominin-1	.	.	.	.	pfam05478	Prominin	Prominin. The prominins are an emerging family of proteins that among the multispan membrane proteins display a novel topology. Mouse prominin and human prominin (mouse)-like 1 (PROML1) are predicted to contain five membrane spanning domains, with an N-terminal domain exposed to the extracellular space followed by four, alternating small cytoplasmic and large extracellular, loops and a cytoplasmi…	GO:0060219|camera-type eye photoreceptor cell differentiation;GO:0072139|glomerular parietal epithelial cell differentiation;GO:0072112|glomerular visceral epithelial cell differentiation;GO:0045494|photoreceptor cell maintenance;GO:2000768|positive regulation of nephron tubule epithelial cell differentiation;GO:0010842|retina layer formation;GO:0060042|retina morphogenesis in camera-type eye;	GO:0016324|apical plasma membrane;GO:0009986|cell surface;GO:0005783|endoplasmic reticulum;GO:0005793|endoplasmic reticulum-Golgi intermediate compartment;GO:0070062|extracellular exosome;GO:0005615|extracellular space;GO:0005887|integral component of plasma membrane;GO:0031528|microvillus membrane;GO:0001750|photoreceptor outer segment;GO:0042622|photoreceptor outer segment membrane;GO:0005886|p…	GO:0042805|actinin binding;GO:0045296|cadherin binding;	K06532	PROM1; prominin 1
ENSG00000007080	0	212	29	40	94.0309	35	89	353	78	0.529971	-0.916014	0.380421	0.828025	down	no	CCDC124	protein_coding	chr19:17933015-17943991:+	gi|19923969|ref|NP_612451.1|	871	2e-113	coiled-coil domain-containing protein 124 [Homo sapiens]	gi|209969698|ref|NM_138442.3|	1049	0	Homo sapiens coiled-coil domain containing 124 (CCDC124), transcript variant 1, mRNA	Q96CT7	340	5e-115	Coiled-coil domain-containing protein 124	.	.	.	.	pfam06244	DUF1014	Protein of unknown function (DUF1014). This family consists of several hypothetical eukaryotic proteins of unknown function.	GO:0007049|cell cycle;GO:0051301|cell division;	GO:0005829|cytosol;GO:0005815|microtubule organizing center;GO:0030496|midbody;GO:0005886|plasma membrane;	GO:0003723|RNA binding;	.	.
ENSG00000007129	0	8	2	0	5.1172	2	4	20	9	0.298239	-1.74546	0.246561	0.737339	down	no	CEACAM21	protein_coding	chr19:41549518-41586844:+	gi|588282740|ref|NP_001091976.3|	662	3e-135	carcinoembryonic antigen-related cell adhesion molecule 21 isoform 1 precursor [Homo sapiens]	gi|588282780|ref|NM_001288773.2|	1691	0	Homo sapiens carcinoembryonic antigen related cell adhesion molecule 21 (CEACAM21), transcript variant 3, mRNA	Q3KPI0	258	1e-135	Carcinoembryonic antigen-related cell adhesion molecule 21	.	.	.	.	pfam13895	Ig_2	Immunoglobulin domain. This domain contains immunoglobulin-like domains.	.	GO:0016021|integral component of membrane;	.	K06499	CEACAM; carcinoembryonic antigen-related cell adhesion molecule
ENSG00000007168	932	789	750	462	714.488	860	622	582	747	1.17595	0.233827	0.511529	0.89167	up	no	PAFAH1B1	protein_coding	chr17:2593210-2685615:+	gi|4557741|ref|NP_000421.1|	2199	0	platelet-activating factor acetylhydrolase IB subunit alpha [Homo sapiens]	gi|164419737|ref|NM_000430.3|	5589	0	Homo sapiens platelet activating factor acetylhydrolase 1b regulatory subunit 1 (PAFAH1B1), mRNA	P43034	851	0	Platelet-activating factor acetylhydrolase IB subunit alpha	.	.	.	.	pfam00400	WD40	WD domain, G-beta repeat.	GO:0001675|acrosome assembly;GO:0030036|actin cytoskeleton organization;GO:0008344|adult locomotory behavior;GO:0001667|ameboidal-type cell migration;GO:0060117|auditory receptor cell development;GO:0048854|brain morphogenesis;GO:0021987|cerebral cortex development;GO:0021895|cerebral cortex neuron differentiation;GO:0007268|synaptic transmission;GO:0090102|cochlea development;GO:0021540|corpus c…	GO:0000235|astral microtubule;GO:1904115|axon cytoplasm;GO:0005938|cell cortex;GO:0031252|cell leading edge;GO:0005813|centrosome;GO:0005829|cytosol;GO:0070062|extracellular exosome;GO:0005871|kinesin complex;GO:0000776|kinetochore;GO:0005875|microtubule associated complex;GO:0031514|motile cilium;GO:0043025|neuronal cell body;GO:0005635|nuclear envelope;GO:0031965|nuclear membrane;GO:0048471|per…	GO:0034452|dynactin binding;GO:0070840|dynein complex binding;GO:0045505|dynein intermediate chain binding;GO:0008201|heparin binding;GO:0008017|microtubule binding;GO:0004623|phospholipase A2 activity;GO:0043274|phospholipase binding;GO:0051219|phosphoprotein binding;GO:0042803|protein homodimerization activity;	K16794	PAFAH1B1, LIS1; platelet-activating factor acetylhydrolase IB subunit alpha
ENSG00000007171	51	41	22	114	47.1386	23	15	106	15	1.70175	0.76702	0.313762	0.789341	up	no	NOS2	protein_coding	chr17:27756766-27800529:-	gi|24041029|ref|NP_000616.3|	6097	0	nitric oxide synthase, inducible [Homo sapiens]	gi|206597519|ref|NM_000625.4|	4206	0	Homo sapiens nitric oxide synthase 2 (NOS2), mRNA	P35228	2353	0	Nitric oxide synthase, inducible	BH0823	342	6e-105	COG4362	pfam02898	NO_synthase	Nitric oxide synthase, oxygenase domain.	GO:0006527|arginine catabolic process;GO:0045454|cell redox homeostasis;GO:0035690|cellular response to drug;GO:0071346|cellular response to interferon-gamma;GO:0071222|cellular response to lipopolysaccharide;GO:0007623|circadian rhythm;GO:0019221|cytokine-mediated signaling pathway;GO:0042742|defense response to bacterium;GO:0050829|defense response to Gram-negative bacterium;GO:0002227|innate i…	GO:0030863|cortical cytoskeleton;GO:0005737|cytoplasm;GO:0005829|cytosol;GO:0005622|intracellular;GO:0005634|nucleus;GO:0048471|perinuclear region of cytoplasm;GO:0005782|peroxisomal matrix;GO:0005777|peroxisome;	GO:0034618|arginine binding;GO:0005516|calmodulin binding;GO:0050660|flavin adenine dinucleotide binding;GO:0010181|FMN binding;GO:0020037|heme binding;GO:0046872|metal ion binding;GO:0050661|NADP binding;GO:0003958|NADPH-hemoprotein reductase activity;GO:0004517|nitric-oxide synthase activity;GO:0042803|protein homodimerization activity;GO:0005102|receptor binding;GO:0034617|tetrahydrobiopterin …	K13241	NOS2; nitric-oxide synthase, inducible [EC:1.14.13.39]
ENSG00000007174	469	1421	862	105	645.497	585	532	897	502	1.24316	0.314006	0.591763	0.923052	up	no	DNAH9	protein_coding	chr17:11598470-11969748:+	gi|114155133|ref|NP_001363.2|	23151	0	dynein heavy chain 9, axonemal isoform 2 [Homo sapiens]	gi|114155132|ref|NM_001372.3|	13711	0	Homo sapiens dynein axonemal heavy chain 9 (DNAH9), transcript variant 2, mRNA	Q9NYC9	8899	0	Dynein heavy chain 9, axonemal	YKR054c	670	0	COG5245	pfam03028	Dynein_heavy	Dynein heavy chain and region D6 of dynein motor. This family represents the C-terminal region of dynein heavy chain. The chain also contains ATPase activity and microtubule binding ability and acts as a motor for the movement of organelles and vesicles along microtubules. Dynein is also involved in cilia and flagella movement. The dynein subunit consists of at least two heavy chains and a number…	GO:0030030|cell projection organization;GO:0003341|cilium movement;	GO:0005930|axoneme;GO:0030286|dynein complex;GO:0005874|microtubule;GO:0031514|motile cilium;	GO:0005524|ATP binding;GO:0008569|ATP-dependent microtubule motor activity, minus-end-directed;GO:0045505|dynein intermediate chain binding;GO:0045503|dynein light chain binding;GO:0051959|dynein light intermediate chain binding;	K10408	DNAH; dynein heavy chain, axonemal
ENSG00000007202	422	331	344	973	430.632	277	483	391	235	1.70168	0.766962	0.0917844	0.56081	up	no	KIAA0100	protein_coding	chr17:28614446-28645454:-	gi|57242774|ref|NP_055495.2|	11336	0	protein KIAA0100 precursor [Homo sapiens]	gi|345842405|ref|NM_014680.3|	7428	0	Homo sapiens KIAA0100 (KIAA0100), mRNA	Q14667	4369	0	Protein KIAA0100	.	.	.	.	pfam10351	Apt1	Golgi-body localisation protein domain. This is the C-terminus of a family of proteins conserved from plants to humans. The plant members are localized to the Golgi proteins and appear to regulate membrane trafficking, as they are required for rapid vesicle accumulation at the tip of the pollen tube. The C-terminus probably contains the Golgi localisation signal and it is well-conserved.	.	GO:0005576|extracellular region;	.	.	.
ENSG00000007216	0	0	0	0	0.419076	0	0	4	0	0.226277	-2.14384	0.536317	NA	down	no	SLC13A2	protein_coding	chr17:28473293-28497781:+	gi|225637549|ref|NP_001139447.1|	3025	0	solute carrier family 13 member 2 isoform a [Homo sapiens]	gi|767996406|ref|XM_011525450.1|	2761	0	PREDICTED: Homo sapiens solute carrier family 13 (sodium-dependent dicarboxylate transporter), member 2 (SLC13A2), transcript variant X1, mRNA	Q13183	1028	0	Solute carrier family 13 member 2	SA1732	225	6e-63	COG0471	pfam00939	Na_sulph_symp	Sodium:sulfate symporter transmembrane region. There are also some members in this family that do not match the Prosite motif, and belong to the subfamily SODIT1.	GO:0098656|anion transmembrane transport;	GO:0070062|extracellular exosome;GO:0005887|integral component of plasma membrane;GO:0016020|membrane;GO:0005886|plasma membrane;	GO:0015361|low-affinity sodium:dicarboxylate symporter activity;GO:0005215|transporter activity;	K14445	SLC13A2_3_5; solute carrier family 13 (sodium-dependent dicarboxylate transporter), member 2/3/5
ENSG00000007237	1172	1379	602	1320	946.054	790	737	851	805	1.56019	0.641718	0.046549	0.457899	up	no	AC005747.1	protein_coding	chr17:9910609-10198551:-	gi|664739352|ref|XP_008526965.1|	1944	0	PREDICTED: growth arrest-specific protein 7 isoform X2 [Equus przewalskii]	gi|41406077|ref|NM_201432.1|	7870	0	Homo sapiens growth arrest specific 7 (GAS7), transcript variant b, mRNA	Q60780	723	0	Growth arrest-specific protein 7	.	.	.	.	pfam13900	GVQW	Putative binding domain. This short domain is often found nested inside other longer domains. The function is not known, but the domain carries a highly conserved GVQW motif. The members are rich in proline and cysteine. This may be a binding domain.	GO:0051017|actin filament bundle assembly;GO:0030041|actin filament polymerization;GO:0030182|neuron differentiation;GO:0048812|neuron projection morphogenesis;GO:0008360|regulation of cell shape;	GO:0005884|actin filament;GO:0005737|cytoplasm;GO:0001726|ruffle;	GO:0051015|actin filament binding;	.	.
ENSG00000007255	30	216	59	102	134.938	173	169	210	185	0.581099	-0.783143	0.128287	0.614357	down	no	TRAPPC6A	protein_coding	chr19:45162928-45178237:-	gi|13129120|ref|NP_077013.1|	906	8e-121	trafficking protein particle complex subunit 6A isoform 1 [Homo sapiens]	gi|400153772|ref|NM_024108.2|	805	0	Homo sapiens trafficking protein particle complex 6A (TRAPPC6A), transcript variant 1, mRNA	O75865	317	2e-108	Trafficking protein particle complex subunit 6A	.	.	.	.	pfam04051	TRAPP	Transport protein particle (TRAPP) component. TRAPP plays a key role in the targeting and/or fusion of ER-to-Golgi transport vesicles with their acceptor compartment. TRAPP is a large multimeric protein that contains at least 10 subunits. This family contains many TRAPP family proteins. The Bet3 subunit is one of the better characterized TRAPP proteins and has a dimeric structure with hydrophobic…	GO:0048208|COPII vesicle coating;GO:0006888|ER to Golgi vesicle-mediated transport;GO:1903232|melanosome assembly;GO:0043087|regulation of GTPase activity;	GO:0005801|cis-Golgi network;GO:0005829|cytosol;GO:0005783|endoplasmic reticulum;GO:0000139|Golgi membrane;GO:0005802|trans-Golgi network;GO:0030008|TRAPP complex;	GO:0017112|Rab guanyl-nucleotide exchange factor activity;	.	.
ENSG00000007264	2	18	0	3	5.50713	8	0	16	2	0.940583	-0.0883722	0.955416	0.993756	down	no	MATK	protein_coding	chr19:3777970-3802129:-	gi|795301315|ref|XP_011822731.1|	2814	0	PREDICTED: megakaryocyte-associated tyrosine-protein kinase isoform X1 [Mandrillus leucophaeus]	gi|111159469|ref|NM_139355.2|	2098	0	Homo sapiens megakaryocyte-associated tyrosine kinase (MATK), transcript variant 1, mRNA	P42679	1009	0	Megakaryocyte-associated tyrosine-protein kinase	.	.	.	.	pfam07714	Pkinase_Tyr	Protein tyrosine kinase.	GO:0030154|cell differentiation;GO:0008283|cell proliferation;GO:0038128|ERBB2 signaling pathway;GO:0045087|innate immune response;GO:0007498|mesoderm development;GO:0038083|peptidyl-tyrosine autophosphorylation;GO:0008284|positive regulation of cell proliferation;GO:0006468|protein phosphorylation;GO:0007169|transmembrane receptor protein tyrosine kinase signaling pathway;	GO:0005829|cytosol;GO:0031234|extrinsic component of cytoplasmic side of plasma membrane;	GO:0005524|ATP binding;GO:0004715|non-membrane spanning protein tyrosine kinase activity;GO:0004713|protein tyrosine kinase activity;GO:0005102|receptor binding;	K08888	MATK; megakaryocyte-associated tyrosine kinase [EC:2.7.10.2]
ENSG00000007312	0	0	0	0	0.314307	0	0	3	0	0.300855	-1.73286	0.619911	NA	down	no	CD79B	protein_coding	chr17:63928740-63932354:-	gi|11038674|ref|NP_000617.1|	1147	5e-154	B-cell antigen receptor complex-associated protein beta chain isoform 1 precursor [Homo sapiens]	gi|179311|gb|M89957.1|	1266	0	Homo sapiens cell surface glycoprotein (IGB) mRNA, complete cds	P40259	446	2e-155	B-cell antigen receptor complex-associated protein beta chain	.	.	.	.	pfam07686	V-set	Immunoglobulin V-set domain. This domain is found in antibodies as well as neural protein P0 and CTL4 amongst others.	GO:0002250|adaptive immune response;GO:0030183|B cell differentiation;GO:0050853|B cell receptor signaling pathway;GO:0006955|immune response;GO:0051260|protein homooligomerization;GO:0007165|signal transduction;	GO:0019815|B cell receptor complex;GO:0005737|cytoplasm;GO:0005829|cytosol;GO:0009897|external side of plasma membrane;GO:0070062|extracellular exosome;GO:0005794|Golgi apparatus;GO:0005887|integral component of plasma membrane;GO:0005654|nucleoplasm;GO:0005886|plasma membrane;	GO:0042802|identical protein binding;GO:0042803|protein homodimerization activity;GO:0004888|transmembrane signaling receptor activity;	K06507	CD79B, IGB; CD79B antigen
ENSG00000007341	43	82	102	122	103.687	153	85	159	112	0.771978	-0.373369	0.389878	0.834327	down	no	ST7L	protein_coding	chr1:112523514-112620825:-	gi|54887375|gb|AAH47392.1|	2781	0	ST7L protein [Homo sapiens]	gi|31874063|emb|BX537988.1|	4470	0	Homo sapiens mRNA; cDNA DKFZp686N2430 (from clone DKFZp686N2430); complete cds	Q8TDW4	1031	0	Suppressor of tumorigenicity 7 protein-like	.	.	.	.	pfam04184	ST7	ST7 protein. The ST7 (for suppression of tumorigenicity 7) protein is thought to be a tumor suppressor gene. The molecular function of this protein is uncertain.	GO:0030308|negative regulation of cell growth;	GO:0016021|integral component of membrane;	.	.	.
ENSG00000007350	0	314	155	217	200.916	194	47	323	427	0.719904	-0.474124	0.7264	0.955513	down	no	TKTL1	protein_coding	chrX:154295795-154330350:+	gi|158257880|dbj|BAF84913.1|	2922	0	unnamed protein product [Homo sapiens]	gi|225637462|ref|NM_001145934.1|	2566	0	Homo sapiens transketolase-like 1 (TKTL1), transcript variant 3, mRNA	P51854	1129	0	Transketolase-like protein 1	all4052	434	9e-140	COG0021	pfam00456	Transketolase_N	Transketolase, thiamine diphosphate binding domain. This family includes transketolase enzymes EC:2.2.1.1. and also partially matches to 2-oxoisovalerate dehydrogenase beta subunit EC:1.2.4.4. Both these enzymes utilize thiamine pyrophosphate as a cofactor, suggesting there may be common aspects in their mechanism of catalysis.	GO:0006007|glucose catabolic process;GO:0006772|thiamine metabolic process;	GO:0005737|cytoplasm;GO:0005634|nucleus;	GO:0046872|metal ion binding;GO:0004802|transketolase activity;	K00615	E2.2.1.1, tktA, tktB; transketolase [EC:2.2.1.1]
ENSG00000007372	0	0	0	3	0.387644	0	0	0	0	4.55101	2.18619	0.5305	NA	up	no	PAX6	protein_coding	chr11:31784779-31817961:-	gi|533177045|ref|XP_005401827.1|	2080	0	PREDICTED: paired box protein Pax-6 isoform X2 [Chinchilla lanigera]	gi|386642910|ref|NM_001258462.1|	6771	0	Homo sapiens paired box 6 (PAX6), transcript variant 4, mRNA	Q1LZF1	721	0	Paired box protein Pax-6	.	.	.	.	pfam00292	PAX	'Paired box' domain.	GO:0048708|astrocyte differentiation;GO:0007411|axon guidance;GO:0001568|blood vessel development;GO:0001709|cell fate determination;GO:1990830|cellular response to leukemia inhibitory factor;GO:0021796|cerebral cortex regionalization;GO:0021902|commitment of neuronal cell to specific neuron type in forebrain;GO:0061303|cornea development in camera-type eye;GO:0009950|dorsal/ventral axis specific…	GO:0005829|cytosol;GO:0000790|nuclear chromatin;GO:0005654|nucleoplasm;	GO:0003682|chromatin binding;GO:0070410|co-SMAD binding;GO:0035035|histone acetyltransferase binding;GO:0071837|HMG box domain binding;GO:0019901|protein kinase binding;GO:0070412|R-SMAD binding;GO:0000979|RNA polymerase II core promoter sequence-specific DNA binding;GO:0000978|RNA polymerase II core promoter proximal region sequence-specific DNA binding;GO:0008134|transcription factor binding;GO…	K08031	PAX6; paired box protein 6
ENSG00000007376	1	13	1	4	3.41228	3	0	8	0	1.89007	0.918442	0.594656	NA	up	no	RPUSD1	protein_coding	chr16:784974-788397:-	gi|17158025|ref|NP_478072.1|	1427	0	RNA pseudouridylate synthase domain-containing protein 1 [Homo sapiens]	gi|675699194|ref|XM_008960935.1|	2026	0	PREDICTED: Pan paniscus RNA pseudouridylate synthase domain containing 1 (RPUSD1), mRNA	Q9UJJ7	554	0	RNA pseudouridylate synthase domain-containing protein 1	TM0462	100	5e-22	COG0564	pfam00849	PseudoU_synth_2	RNA pseudouridylate synthase. Members of this family are involved in modifying bases in RNA molecules. They carry out the conversion of uracil bases to pseudouridine. This family includes RluD, a pseudouridylate synthase that converts specific uracils to pseudouridine in 23S rRNA. RluA from Escherichia coli converts bases in both rRNA and tRNA.	GO:0000455|enzyme-directed rRNA pseudouridine synthesis;GO:0031119|tRNA pseudouridine synthesis;	.	GO:0009982|pseudouridine synthase activity;GO:0003723|RNA binding;	.	.
ENSG00000007384	0	22	0	30	9.42253	4	4	21	0	2.01478	1.01062	0.548289	0.90543	up	no	RHBDF1	protein_coding	chr16:58059-76355:-	gi|190341097|ref|NP_071895.3|	4255	0	inactive rhomboid protein 1 [Homo sapiens]	gi|190341096|ref|NM_022450.3|	2979	0	Homo sapiens rhomboid 5 homolog 1 (Drosophila) (RHBDF1), mRNA	Q96CC6	1642	0	Inactive rhomboid protein 1	L173329	62	9e-10	COG0705	pfam12595	Rhomboid_SP	Rhomboid serine protease. This domain family is found in eukaryotes, and is approximately 210 amino acids in length. The family is found in association with pfam01694. Rhomboid is a seven-transmembrane spanning protein that resides in the Golgi and acts as a serine protease to cleave Spitz.	GO:0016477|cell migration;GO:0008283|cell proliferation;GO:0050709|negative regulation of protein secretion;GO:0015031|protein transport;GO:0006508|proteolysis;GO:0042058|regulation of epidermal growth factor receptor signaling pathway;GO:0061136|regulation of proteasomal protein catabolic process;GO:0050708|regulation of protein secretion;	GO:0005789|endoplasmic reticulum membrane;GO:0000139|Golgi membrane;GO:0016021|integral component of membrane;	GO:0019838|growth factor binding;	.	.
ENSG00000007392	10	52	46	147	56.4097	52	45	89	26	1.36314	0.446936	0.529479	0.899061	up	no	LUC7L	protein_coding	chr16:188969-229463:-	gi|695164960|ref|XP_009510901.1|	1100	1e-138	PREDICTED: LOW QUALITY PROTEIN: putative RNA-binding protein Luc7-like 1 [Phalacrocorax carbo]	gi|40850896|gb|BC065198.1|	2705	0	Homo sapiens LUC7-like (S. cerevisiae), mRNA (cDNA clone MGC:74654 IMAGE:5212471), complete cds	Q9NQ29	420	9e-137	Putative RNA-binding protein Luc7-like 1	SPCC16A11.13	132	4e-33	COG5200	pfam03194	LUC7	LUC7 N_terminus. This family contains the N terminal region of several LUC7 protein homologues and only contains eukaryotic proteins. LUC7 has been shown to be a U1 snRNA associated protein with a role in splice site recognition. The family also contains human and mouse LUC7 like (LUC7L) proteins and human cisplatin resistance-associated overexpressed protein (CROP).	GO:0006376|mRNA splice site selection;GO:0045843|negative regulation of striated muscle tissue development;	GO:0005685|U1 snRNP;GO:0071004|U2-type prespliceosome;	GO:0042802|identical protein binding;GO:0003729|mRNA binding;GO:0050733|RS domain binding;	.	.
ENSG00000007402	35	118	101	30	51.4425	22	52	40	21	2.32102	1.21476	0.0422522	0.443078	up	yes	CACNA2D2	protein_coding	chr3:50362799-50504244:-	gi|54112392|ref|NP_001005505.1|	5554	0	voltage-dependent calcium channel subunit alpha-2/delta-2 isoform a precursor [Homo sapiens]	gi|597955364|ref|NM_001005505.2|	5476	0	Homo sapiens calcium voltage-gated channel auxiliary subunit alpha2delta 2 (CACNA2D2), transcript variant 1, mRNA	Q9NY47	2133	0	Voltage-dependent calcium channel subunit alpha-2/delta-2	.	.	.	.	pfam08399	VWA_N	VWA N-terminal. This domain is found at the N-terminus of proteins containing von Willebrand factor type A (VWA, pfam00092) and Cache (pfam02743) domains. It has been found in vertebrates, Drosophila and C. elegans but has not yet been identified in other eukaryotes. It is probably involved in the function of some voltage-dependent calcium channel subunits.	GO:0048747|muscle fiber development;GO:0007528|neuromuscular junction development;GO:0046622|positive regulation of organ growth;GO:0050796|regulation of insulin secretion;GO:0034765|regulation of ion transmembrane transport;GO:0040014|regulation of multicellular organism growth;GO:0060024|rhythmic synaptic transmission;	GO:0005886|plasma membrane;GO:0005891|voltage-gated calcium channel complex;	GO:0046872|metal ion binding;GO:0005245|voltage-gated calcium channel activity;	K04859	CACNA2D2; voltage-dependent calcium channel alpha-2/delta-2
ENSG00000007516	0	12	0	11	5.62301	3	2	22	0	0.953668	-0.0684416	0.969816	0.995425	down	no	BAIAP3	protein_coding	chr16:1333601-1349441:+	gi|767987808|ref|XP_011521030.1|	5706	0	PREDICTED: BAI1-associated protein 3 isoform X1 [Homo sapiens]	gi|767987807|ref|XM_011522728.1|	4730	0	PREDICTED: Homo sapiens BAI1-associated protein 3 (BAIAP3), transcript variant X1, mRNA	O94812	2150	0	BAI1-associated protein 3	.	.	.	.	pfam10540	Membr_traf_MHD	Munc13 (mammalian uncoordinated) homology domain. Munc13 proteins constitute a family of three highly homologous molecules (Munc13-1, Munc13-2 and Munc13-3) with homology to Caenorhabditis elegans unc-13p. Munc13 proteins contain a phorbol ester-binding C1 domain and two C2 domains, which are Ca2+/phospholipid binding domains. Sequence analyses have uncovered two regions called Munc13 homology do…	GO:1990502|dense core granule maturation;GO:0006887|exocytosis;GO:0007186|G-protein coupled receptor signaling pathway;GO:0035774|positive regulation of insulin secretion involved in cellular response to glucose stimulus;GO:0001956|positive regulation of neurotransmitter secretion;GO:0032228|regulation of synaptic transmission, GABAergic;GO:0042147|retrograde transport, endosome to Golgi;	GO:0005829|cytosol;GO:0005783|endoplasmic reticulum;GO:0031902|late endosome membrane;GO:0005886|plasma membrane;GO:0098793|presynapse;GO:0055038|recycling endosome membrane;GO:0032588|trans-Golgi network membrane;	GO:0005509|calcium ion binding;GO:0005543|phospholipid binding;GO:0000149|SNARE binding;GO:0019905|syntaxin binding;	K15621	BAIAP3; BAI1-associated protein 3
ENSG00000007520	0	1	0	0	1.95912	2	0	13	2	0.0851269	-3.55424	0.143974	NA	down	no	TSR3	protein_coding	chr16:1349240-1351878:-	gi|47777330|ref|NP_001001410.1|	1435	0	ribosome biogenesis protein TSR3 homolog [Homo sapiens]	gi|48762675|ref|NM_001001410.2|	1204	0	Homo sapiens TSR3, 20S rRNA accumulation, homolog (S. cerevisiae) (TSR3), mRNA	Q9UJK0	557	0	Ribosome biogenesis protein TSR3 homolog	YOR006c	210	3e-63	COG2042	pfam04034	DUF367	Domain of unknown function (DUF367).	GO:0030490|maturation of SSU-rRNA;GO:0000154|rRNA modification;	GO:0005829|cytosol;	GO:0016740|transferase activity;	K09140	TSR3; pre-rRNA-processing protein TSR3
ENSG00000007541	0	10	7	0	4.51857	2	0	15	5	0.847742	-0.238303	0.895767	0.982488	down	no	PIGQ	protein_coding	chr16:566995-584136:+	gi|22538450|ref|NP_004195.2|	2539	0	phosphatidylinositol N-acetylglucosaminyltransferase subunit Q isoform 2 [Homo sapiens]	gi|342307086|ref|NM_004204.3|	2985	0	Homo sapiens phosphatidylinositol glycan anchor biosynthesis class Q (PIGQ), transcript variant 2, mRNA	Q9BRB3	823	0	Phosphatidylinositol N-acetylglucosaminyltransferase subunit Q	.	.	.	.	pfam05024	Gpi1	N-acetylglucosaminyl transferase component (Gpi1). Glycosylphosphatidylinositol (GPI) represents an important anchoring molecule for cell surface proteins.The first step in its synthesis is the transfer of N-acetylglucosamine (GlcNAc) from UDP-N-acetylglucosamine to phosphatidylinositol (PI). This chemically simple step is genetically complex because three or four genes are required in both yeast…	GO:0005975|carbohydrate metabolic process;GO:0016254|preassembly of GPI anchor in ER membrane;	GO:0005789|endoplasmic reticulum membrane;GO:0000506|glycosylphosphatidylinositol-N-acetylglucosaminyltransferase (GPI-GnT) complex;GO:0016021|integral component of membrane;	GO:0017176|phosphatidylinositol N-acetylglucosaminyltransferase activity;	K03860	PIGQ, GPI1; phosphatidylinositol glycan, class Q
ENSG00000007545	130	219	163	62	151.109	180	123	256	122	0.950063	-0.0739048	0.868326	0.980483	down	no	CRAMP1	protein_coding	chr16:1612337-1677908:+	gi|223972612|ref|NP_065876.3|	5134	0	protein cramped-like [Homo sapiens]	gi|223972611|ref|NM_020825.3|	7673	0	Homo sapiens cramped chromatin regulator homolog 1 (CRAMP1), mRNA	Q96RY5	1982	0	Protein cramped-like	.	.	.	.	pfam13900	GVQW	Putative binding domain. This short domain is often found nested inside other longer domains. The function is not known, but the domain carries a highly conserved GVQW motif. The members are rich in proline and cysteine. This may be a binding domain.	.	GO:0005634|nucleus;	GO:0003682|chromatin binding;GO:0003677|DNA binding;GO:0000981|RNA polymerase II transcription factor activity, sequence-specific DNA binding;	.	.
ENSG00000007866	39	73	18	67	56.3023	42	33	116	82	0.792474	-0.335565	0.570076	0.914132	down	no	TEAD3	protein_coding	chr6:35473597-35497079:-	gi|831225028|ref|XP_012660304.1|	1967	0	PREDICTED: transcriptional enhancer factor TEF-5 [Otolemur garnettii]	gi|148277074|ref|NM_003214.3|	2986	0	Homo sapiens TEA domain transcription factor 3 (TEAD3), mRNA	Q99594	715	0	Transcriptional enhancer factor TEF-5	.	.	.	.	pfam01285	TEA	TEA/ATTS domain family.	GO:0055059|asymmetric neuroblast division;GO:0048568|embryonic organ development;GO:0007565|female pregnancy;GO:0035329|hippo signaling;GO:0045944|positive regulation of transcription from RNA polymerase II promoter;GO:0006357|regulation of transcription from RNA polymerase II promoter;GO:0006367|transcription initiation from RNA polymerase II promoter;	GO:0005654|nucleoplasm;GO:0005634|nucleus;GO:0005667|transcription factor complex;	GO:0003700|transcription factor activity, sequence-specific DNA binding;GO:0000981|RNA polymerase II transcription factor activity, sequence-specific DNA binding;GO:0001085|RNA polymerase II transcription factor binding;GO:0043565|sequence-specific DNA binding;GO:0044212|transcription regulatory region DNA binding;	K09448	TEAD; transcriptional enhancer factor
ENSG00000007923	898	842	710	1391	815.389	875	587	702	557	1.59786	0.676142	0.0412852	0.439195	up	no	DNAJC11	protein_coding	chr1:6634168-6701924:-	gi|217035105|ref|NP_060668.2|	2873	0	dnaJ homolog subfamily C member 11 [Homo sapiens]	gi|217035104|ref|NM_018198.3|	3201	0	Homo sapiens DnaJ heat shock protein family (Hsp40) member C11 (DNAJC11), mRNA	Q9NVH1	1109	0	DnaJ homolog subfamily C member 11	.	.	.	.	pfam11875	DUF3395	Domain of unknown function (DUF3395). This domain is functionally uncharacterized. This domain is found in eukaryotes. This presumed domain is typically between 147 to 176 amino acids in length. This domain is found associated with pfam00226.	GO:0042407|cristae formation;	GO:0005741|mitochondrial outer membrane;GO:0005739|mitochondrion;	.	K09531	DNAJC11; DnaJ homolog subfamily C member 11
ENSG00000007933	32	4	7	0	9.30653	0	5	3	18	1.87825	0.909388	0.548449	0.90543	up	no	FMO3	protein_coding	chr1:171090901-171117819:+	gi|50541961|ref|NP_001002294.1|	2782	0	dimethylaniline monooxygenase [N-oxide-forming] 3 isoform a [Homo sapiens]	gi|255308889|ref|NM_001002294.2|	2059	0	Homo sapiens flavin containing monooxygenase 3 (FMO3), transcript variant 2, mRNA	P31513	1080	0	Dimethylaniline monooxygenase [N-oxide-forming] 3	CC0774	181	1e-48	COG2072	pfam00743	FMO-like	Flavin-binding monooxygenase-like. This family includes FMO proteins, cyclohexanone mono-oxygenase and a number of different mono-oxygenases.	GO:0055114|oxidation-reduction process;GO:0006805|xenobiotic metabolic process;	GO:0005789|endoplasmic reticulum membrane;GO:0016021|integral component of membrane;GO:0043231|intracellular membrane-bounded organelle;GO:0031090|organelle membrane;	GO:0050660|flavin adenine dinucleotide binding;GO:0004497|monooxygenase activity;GO:0004499|N,N-dimethylaniline monooxygenase activity;GO:0050661|NADP binding;GO:0034899|trimethylamine monooxygenase activity;	K00485	FMO; dimethylaniline monooxygenase (N-oxide forming) [EC:1.14.13.8]
ENSG00000007944	2817	3712	2464	1906	3203.22	4665	4191	2709	3799	0.782846	-0.3532	0.281518	0.7662	down	no	MYLIP	protein_coding	chr6:16129086-16148248:+	gi|38788243|ref|NP_037394.2|	2259	0	E3 ubiquitin-protein ligase MYLIP [Homo sapiens]	gi|38788242|ref|NM_013262.3|	3072	0	Homo sapiens myosin regulatory light chain interacting protein (MYLIP), mRNA	Q8WY64	874	0	E3 ubiquitin-protein ligase MYLIP	.	.	.	.	pfam09379	FERM_N	FERM N-terminal domain. This domain is the N-terminal ubiquitin-like structural domain of the FERM domain.	GO:0042632|cholesterol homeostasis;GO:0032802|low-density lipoprotein particle receptor catabolic process;GO:0010989|negative regulation of low-density lipoprotein particle clearance;GO:0010977|negative regulation of neuron projection development;GO:0007399|nervous system development;GO:0045732|positive regulation of protein catabolic process;GO:0031648|protein destabilization;GO:0000209|protein …	GO:0005829|cytosol;GO:0005622|intracellular;GO:0005886|plasma membrane;	GO:0008092|cytoskeletal protein binding;GO:0046872|metal ion binding;GO:0061630|ubiquitin protein ligase activity;GO:0004842|ubiquitin-protein transferase activity;	K10637	MYLIP, MIR; E3 ubiquitin-protein ligase MYLIP [EC:2.3.2.27]
ENSG00000007952	0	0	0	0	0.566566	2	0	2	1	0.168774	-2.56684	0.456321	NA	down	no	NOX1	protein_coding	chrX:100843324-100874359:-	gi|724907798|ref|XP_010378484.1|	2961	0	PREDICTED: NADPH oxidase 1 isoform X1 [Rhinopithecus roxellana]	gi|148536872|ref|NM_007052.4|	2529	0	Homo sapiens NADPH oxidase 1 (NOX1), transcript variant 1, mRNA	Q9Y5S8	1113	0	NADPH oxidase 1	PA0545	58.5	5e-08	COG4097	pfam08030	NAD_binding_6	Ferric reductase NAD binding domain.	GO:0001525|angiogenesis;GO:0016477|cell migration;GO:0071455|cellular response to hyperoxia;GO:1990451|cellular stress response to acidic pH;GO:0030198|extracellular matrix organization;GO:0042743|hydrogen peroxide metabolic process;GO:0006954|inflammatory response;GO:0051454|intracellular pH elevation;GO:0006739|NADP metabolic process;GO:0055114|oxidation-reduction process;GO:0072592|oxygen meta…	GO:0030054|cell junction;GO:0005769|early endosome;GO:0071438|invadopodium membrane;GO:0043020|NADPH oxidase complex;GO:0005886|plasma membrane;	GO:0046872|metal ion binding;GO:0050661|NADP binding;GO:0048365|Rac GTPase binding;GO:0016175|superoxide-generating NADPH oxidase activity;GO:0005244|voltage-gated ion channel activity;	K08008	NOX, GP91; NADPH oxidase
ENSG00000007968	0	0	8	4	1.62362	0	0	0	0	19.0141	4.249	0.205621	NA	up	no	E2F2	protein_coding	chr1:23506438-23531233:-	gi|4758226|ref|NP_004082.1|	1776	0	transcription factor E2F2 [Homo sapiens]	gi|315075284|ref|NM_004091.3|	5183	0	Homo sapiens E2F transcription factor 2 (E2F2), mRNA	Q14209	688	0	Transcription factor E2F2	.	.	.	.	pfam02319	E2F_TDP	E2F/DP family winged-helix DNA-binding domain. This family contains the transcription factor E2F and its dimerization partners TDP1 and TDP2, which stimulate E2F-dependent transcription. E2F binds to DNA as a homodimer or as a heterodimer in association with TDP1/2, the heterodimer having increased binding efficiency. The crystal structure of an E2F4-DP2-DNA complex shows that the DNA-binding dom…	GO:0007049|cell cycle;GO:0072332|intrinsic apoptotic signaling pathway by p53 class mediator;GO:1990086|lens fiber cell apoptotic process;GO:1903671|negative regulation of sprouting angiogenesis;GO:0045944|positive regulation of transcription from RNA polymerase II promoter;GO:0051726|regulation of cell cycle;GO:0006367|transcription initiation from RNA polymerase II promoter;	GO:0005654|nucleoplasm;GO:0090575|RNA polymerase II transcription factor complex;	GO:0001047|core promoter binding;GO:0003677|DNA binding;GO:0003700|transcription factor activity, sequence-specific DNA binding;GO:0046983|protein dimerization activity;GO:0000981|RNA polymerase II transcription factor activity, sequence-specific DNA binding;GO:0043565|sequence-specific DNA binding;GO:0008134|transcription factor binding;GO:0001228|transcriptional activator activity, RNA polymera…	K09389	E2F2; transcription factor E2F2
ENSG00000008018	165	2603	885	1028	1450.02	1616	1602	3108	1444	0.640629	-0.642439	0.272835	0.760657	down	no	PSMB1	protein_coding	chr6:170535120-170553307:-	gi|946732709|ref|XP_005857202.2|	1093	5e-142	PREDICTED: proteasome subunit beta type-1 [Myotis brandtii]	gi|10435162|dbj|AK023290.1|	1933	0	Homo sapiens cDNA FLJ13228 fis, clone OVARC1000085, highly similar to Human mRNA for proteasome subunit HC5	P20618	419	9e-142	Proteasome subunit beta type-1	SPAC22F8.06	198	1e-57	COG0638	pfam00227	Proteasome	Proteasome subunit. The proteasome is a multisubunit structure that degrades proteins. Protein degradation is an essential component of regulation because proteins can become misfolded, damaged, or unnecessary. Proteasomes and their homologues vary greatly in complexity: from HslV (heat shock locus v), which is encoded by 1 gene in bacteria, to the eukaryotic 20S proteasome, which is encoded by m…	GO:0043312|neutrophil degranulation;GO:0043687|post-translational protein modification;GO:0016579|protein deubiquitination;GO:0051603|proteolysis involved in cellular protein catabolic process;GO:0016032|viral process;	GO:0005829|cytosol;GO:0070062|extracellular exosome;GO:0005576|extracellular region;GO:0005654|nucleoplasm;GO:0005634|nucleus;GO:0000502|proteasome complex;GO:0005839|proteasome core complex;GO:0019774|proteasome core complex, beta-subunit complex;GO:0034774|secretory granule lumen;	GO:0004298|threonine-type endopeptidase activity;	K02732	PSMB1; 20S proteasome subunit beta 6 [EC:3.4.25.1]
ENSG00000008056	0	1	24	0	4.7777	5	0	0	6	2.55278	1.35207	0.539595	0.90222	up	no	SYN1	protein_coding	chrX:47571901-47619857:-	gi|19924099|ref|NP_008881.2|	2213	0	synapsin-1 isoform Ia [Homo sapiens]	gi|91984783|ref|NM_006950.3|	3210	0	Homo sapiens synapsin I (SYN1), transcript variant Ia, mRNA	P17600	770	0	Synapsin-1	.	.	.	.	pfam02750	Synapsin_C	Synapsin, ATP binding domain. Ca dependent ATP binding in this ATP grasp fold. Function unknown.	GO:0007268|synaptic transmission;GO:0007269|neurotransmitter secretion;GO:0046928|regulation of neurotransmitter secretion;GO:2000300|regulation of synaptic vesicle exocytosis;GO:0097091|synaptic vesicle clustering;	GO:0030424|axon;GO:0030054|cell junction;GO:0005856|cytoskeleton;GO:0005829|cytosol;GO:0030425|dendrite;GO:0005794|Golgi apparatus;GO:0043209|myelin sheath;GO:0014069|postsynaptic density;GO:0048786|presynaptic active zone;GO:0008021|synaptic vesicle;GO:0000795|synaptonemal complex;	GO:0003779|actin binding;GO:0005524|ATP binding;GO:0048306|calcium-dependent protein binding;GO:0019901|protein kinase binding;GO:0005215|transporter activity;	.	.
ENSG00000008083	31822	15613	19690	16784	18217.1	18956	15267	12004	13665	1.61398	0.69062	0.0703462	0.517473	up	no	JARID2	protein_coding	chr6:15246069-15522042:+	gi|11863152|ref|NP_004964.2|	6092	0	protein Jumonji isoform 1 [Homo sapiens]	gi|388490159|ref|NM_004973.3|	6003	0	Homo sapiens jumonji and AT-rich interaction domain containing 2 (JARID2), transcript variant 1, mRNA	Q92833	2343	0	Protein Jumonji	.	.	.	.	pfam02373	JmjC	JmjC domain, hydroxylase. The JmjC domain belongs to the Cupin superfamily. JmjC-domain proteins may be protein hydroxylases that catalyse a novel histone modification. This is confirmed to be a hydroxylase: the human JmjC protein named Tyw5p unexpectedly acts in the biosynthesis of a hypermodified nucleoside, hydroxy-wybutosine, in tRNA-Phe by catalyzing hydroxylation.	GO:1990830|cellular response to leukemia inhibitory factor;GO:0007417|central nervous system development;GO:0006325|chromatin organization;GO:0001889|liver development;GO:0060044|negative regulation of cardiac muscle cell proliferation;GO:0010614|negative regulation of cardiac muscle hypertrophy;GO:0045814|negative regulation of gene expression, epigenetic;GO:0031061|negative regulation of histon…	GO:0035098|ESC/E(Z) complex;GO:0035097|histone methyltransferase complex;GO:0005739|mitochondrion;GO:0005654|nucleoplasm;GO:0005634|nucleus;	GO:0003682|chromatin binding;GO:0000977|RNA polymerase II regulatory region sequence-specific DNA binding;GO:0000981|RNA polymerase II transcription factor activity, sequence-specific DNA binding;GO:0008134|transcription factor binding;GO:0001227|transcriptional repressor activity, RNA polymerase II transcription regulatory region sequence-specific binding;	K11478	JARID2, JMJ; protein Jumonji
ENSG00000008086	547	361	471	515	448.281	494	437	369	395	1.27368	0.349005	0.28582	0.770663	up	no	CDKL5	protein_coding	chrX:18425583-18653629:+	gi|795471847|ref|XP_011891132.1|	5020	0	PREDICTED: cyclin-dependent kinase-like 5 isoform X1 [Cercocebus atys]	gi|198442854|ref|NG_008475.1|	11826	0	Homo sapiens cyclin dependent kinase like 5 (CDKL5), RefSeqGene on chromosome X	O76039	1729	0	Cyclin-dependent kinase-like 5	.	.	.	.	pfam00069	Pkinase	Protein kinase domain.	GO:0001764|neuron migration;GO:0045773|positive regulation of axon extension;GO:0050775|positive regulation of dendrite morphogenesis;GO:0060999|positive regulation of dendritic spine development;GO:0043547|positive regulation of GTPase activity;GO:0046777|protein autophosphorylation;GO:0006468|protein phosphorylation;GO:1902017|regulation of cilium assembly;GO:0050773|regulation of dendrite deve…	GO:0005813|centrosome;GO:0036064|ciliary basal body;GO:0097542|ciliary tip;GO:0005829|cytosol;GO:0032839|dendrite cytoplasm;GO:0044294|dendritic growth cone;GO:0005654|nucleoplasm;GO:0005634|nucleus;GO:0048471|perinuclear region of cytoplasm;GO:0032587|ruffle membrane;GO:0045202|synapse;	GO:0005524|ATP binding;GO:0016301|kinase activity;GO:0004672|protein kinase activity;GO:0004674|protein serine/threonine kinase activity;GO:0048365|Rac GTPase binding;	K08824	CDKL; cyclin-dependent kinase-like [EC:2.7.11.22]
ENSG00000008118	0	0	0	0	0.457521	3	1	0	0	0.209001	-2.25842	0.513996	NA	down	no	CAMK1G	protein_coding	chr1:209583714-209613939:+	gi|675796881|ref|XP_008954847.1|	2404	0	PREDICTED: calcium/calmodulin-dependent protein kinase type 1G isoform X1 [Pan paniscus]	gi|41327718|ref|NM_020439.2|	2264	0	Homo sapiens calcium/calmodulin dependent protein kinase IG (CAMK1G), mRNA	Q96NX5	926	0	Calcium/calmodulin-dependent protein kinase type 1G	.	.	.	.	pfam00069	Pkinase	Protein kinase domain.	GO:0035556|intracellular signal transduction;GO:0018105|peptidyl-serine phosphorylation;GO:0018107|peptidyl-threonine phosphorylation;	GO:0005954|calcium- and calmodulin-dependent protein kinase complex;GO:0000139|Golgi membrane;GO:0005622|intracellular;GO:0043005|neuron projection;GO:0005886|plasma membrane;	GO:0005524|ATP binding;GO:0005516|calmodulin binding;GO:0004683|calmodulin-dependent protein kinase activity;	K08794	CAMK1; calcium/calmodulin-dependent protein kinase I [EC:2.7.11.17]
ENSG00000008128	1	0	0	11	2.08661	0	0	0	4	3.05466	1.61101	0.576997	NA	up	no	CDK11A	protein_coding	chr1:1702379-1724357:-	gi|148763347|ref|NP_076916.2|	2954	0	cyclin-dependent kinase 11A isoform 1 [Homo sapiens]	gi|928589413|ref|NM_024011.3|	2980	0	Homo sapiens cyclin-dependent kinase 11A (CDK11A), transcript variant 1, mRNA	Q9UQ88	864	0	Cyclin-dependent kinase 11A	.	.	.	.	pfam00069	Pkinase	Protein kinase domain.	GO:0006915|apoptotic process;GO:0000278|mitotic cell cycle;GO:0006468|protein phosphorylation;GO:0001558|regulation of cell growth;GO:0007346|regulation of mitotic cell cycle;GO:0050684|regulation of mRNA processing;GO:0006355|regulation of transcription, DNA-templated;	GO:0005737|cytoplasm;GO:0005634|nucleus;	GO:0005524|ATP binding;GO:0004693|cyclin-dependent protein serine/threonine kinase activity;GO:0004672|protein kinase activity;GO:0004674|protein serine/threonine kinase activity;	K08818	CDC2L; cell division cycle 2-like [EC:2.7.11.22]
ENSG00000008130	200	63	104	88	109.632	91	93	151	83	1.29081	0.368274	0.459928	0.870785	up	no	NADK	protein_coding	chr1:1751232-1780457:-	gi|312222777|ref|NP_001185923.1|	2624	0	NAD kinase isoform 2 [Homo sapiens]	gi|312222776|ref|NM_001198994.1|	3653	0	Homo sapiens NAD kinase (NADK), transcript variant 3, mRNA	O95544	629	0	NAD kinase	YEL041w	201	4e-54	COG0061	pfam01513	NAD_kinase	ATP-NAD kinase. Members of this family include ATP-NAD kinases EC:2.7.1.23, which catalyses the phosphorylation of NAD to NADP utilizing ATP and other nucleoside triphosphates as well as inorganic polyphosphate as a source of phosphorus. Also includes NADH kinases EC:2.7.1.86.	GO:0046034|ATP metabolic process;GO:0019674|NAD metabolic process;GO:0006741|NADP biosynthetic process;GO:0016310|phosphorylation;	GO:0005829|cytosol;	GO:0005524|ATP binding;GO:0046872|metal ion binding;GO:0003951|NAD+ kinase activity;	K00858	ppnK, NADK; NAD+ kinase [EC:2.7.1.23]
ENSG00000008196	659	508	341	692	578.47	675	671	619	539	0.995112	-0.00706933	0.98317	0.996788	down	no	TFAP2B	protein_coding	chr6:50818723-50847619:+	gi|115495877|ref|NP_001069715.1|	2104	0	transcription factor AP-2-beta [Bos taurus]	gi|118582288|ref|NM_003221.3|	5625	0	Homo sapiens transcription factor AP-2 beta (activating enhancer binding protein 2 beta) (TFAP2B), mRNA	Q92481	815	0	Transcription factor AP-2-beta	.	.	.	.	pfam03299	TF_AP-2	Transcription factor AP-2.	GO:0035909|aorta morphogenesis;GO:0055074|calcium ion homeostasis;GO:0097275|cellular ammonia homeostasis;GO:0097276|cellular creatinine homeostasis;GO:0097277|cellular urea homeostasis;GO:0072044|collecting duct development;GO:0072017|distal tubule development;GO:0097070|ductus arteriosus closure;GO:0045444|fat cell differentiation;GO:0035136|forelimb morphogenesis;GO:0042593|glucose homeostasis…	GO:0005654|nucleoplasm;GO:0005634|nucleus;	GO:0003682|chromatin binding;GO:0043027|cysteine-type endopeptidase inhibitor activity involved in apoptotic process;GO:0003677|DNA binding;GO:0003700|transcription factor activity, sequence-specific DNA binding;GO:0001158|enhancer sequence-specific DNA binding;GO:0046983|protein dimerization activity;GO:0046982|protein heterodimerization activity;GO:0042803|protein homodimerization activity;GO:0…	K09176	TFAP2A_B; transcription factor AP-2 alpha/beta
ENSG00000008197	1076	1267	900	282	678.935	248	394	480	748	2.06351	1.0451	0.0443312	0.449762	up	yes	TFAP2D	protein_coding	chr6:50713828-50772988:+	gi|537255472|gb|ERE89061.1|	2155	0	transcription factor AP-2-delta [Cricetulus griseus]	gi|151301210|ref|NM_172238.3|	1711	0	Homo sapiens transcription factor AP-2 delta (activating enhancer binding protein 2 delta) (TFAP2D), mRNA	Q7Z6R9	826	0	Transcription factor AP-2-delta	.	.	.	.	pfam03299	TF_AP-2	Transcription factor AP-2.	GO:0048856|anatomical structure development;GO:0061379|inferior colliculus development;GO:0043524|negative regulation of neuron apoptotic process;GO:0045944|positive regulation of transcription from RNA polymerase II promoter;GO:0042127|regulation of cell proliferation;GO:0006351|transcription, DNA-templated;	GO:0005634|nucleus;GO:0005667|transcription factor complex;	GO:0000977|RNA polymerase II regulatory region sequence-specific DNA binding;GO:0000981|RNA polymerase II transcription factor activity, sequence-specific DNA binding;	K09178	TFAP2D; transcription factor AP-2 delta
ENSG00000008226	26	202	112	27	96.3894	145	63	145	95	0.877899	-0.187873	0.769612	0.966149	down	no	DLEC1	protein_coding	chr3:38039205-38124025:+	gi|90669194|ref|NP_031361.2|	8918	0	deleted in lung and esophageal cancer protein 1 isoform DLEC1-N1 [Homo sapiens]	gi|90669193|ref|NM_007335.2|	5611	0	Homo sapiens deleted in lung and esophageal cancer 1 (DLEC1), transcript variant DLEC1-N1, mRNA	Q9Y238	3399	0	Deleted in lung and esophageal cancer protein 1	.	.	.	.	pfam13900	GVQW	Putative binding domain. This short domain is often found nested inside other longer domains. The function is not known, but the domain carries a highly conserved GVQW motif. The members are rich in proline and cysteine. This may be a binding domain.	GO:0008285|negative regulation of cell proliferation;	GO:0005737|cytoplasm;GO:0005829|cytosol;	.	.	.
ENSG00000008256	4	78	20	58	37.853	26	30	98	13	1.0565	0.0792929	0.924365	0.987519	up	no	CYTH3	protein_coding	chr7:6161776-6272644:-	gi|635140107|ref|XP_008016916.1|	2021	0	PREDICTED: cytohesin-3 isoform X1 [Chlorocebus sabaeus]	gi|20381105|gb|BC028717.1|	4488	0	Homo sapiens cytohesin 3, mRNA (cDNA clone MGC:33020 IMAGE:4811560), complete cds	O43739	758	0	Cytohesin-3	SPAC4D7.01c	177	7e-44	COG5307	pfam01369	Sec7	Sec7 domain. The Sec7 domain is a guanine-nucleotide-exchange-factor (GEF) for the pfam00025 family.	GO:0090162|establishment of epithelial cell polarity;GO:0048193|Golgi vesicle transport;GO:0045785|positive regulation of cell adhesion;GO:0032012|regulation of ARF protein signal transduction;	GO:0005912|adherens junction;GO:0005923|bicellular tight junction;GO:0005829|cytosol;GO:0031234|extrinsic component of cytoplasmic side of plasma membrane;GO:0000139|Golgi membrane;GO:0005654|nucleoplasm;GO:0005886|plasma membrane;GO:0001726|ruffle;	GO:0005086|ARF guanyl-nucleotide exchange factor activity;GO:0005547|phosphatidylinositol-3,4,5-trisphosphate binding;	K18441	CYTH; cytohesin
ENSG00000008277	159	52	100	33	88.383	110	128	60	59	1.1332	0.180406	0.764779	0.965218	up	no	ADAM22	protein_coding	chr7:87934143-88202889:+	gi|21536383|ref|NP_057435.2|	4428	0	disintegrin and metalloproteinase domain-containing protein 22 isoform 3 preproprotein [Homo sapiens]	gi|315434192|ref|NM_016351.4|	9226	0	Homo sapiens ADAM metallopeptidase domain 22 (ADAM22), transcript variant 3, mRNA	Q9P0K1	1688	0	Disintegrin and metalloproteinase domain-containing protein 22	.	.	.	.	pfam01421	Reprolysin	Reprolysin (M12B) family zinc metalloprotease. The members of this family are enzymes that cleave peptides. These proteases require zinc for catalysis. Members of this family are also known as adamalysins. Most members of this family are snake venom endopeptidases, but there are also some mammalian proteins such as human ADAM8 and fertilin. Fertilin and closely related proteins appear to not have…	GO:0008344|adult locomotory behavior;GO:0007155|cell adhesion;GO:0007417|central nervous system development;GO:0022011|myelination in peripheral nervous system;GO:0007162|negative regulation of cell adhesion;	GO:0030424|axon;GO:0016021|integral component of membrane;GO:0005886|plasma membrane;	GO:0005178|integrin binding;GO:0004222|metalloendopeptidase activity;	K16068	ADAM22; disintegrin and metalloproteinase domain-containing protein 22 [EC:3.4.24.-]
ENSG00000008282	775	418	536	426	489.924	327	492	372	525	1.42777	0.513765	0.197578	0.697946	up	no	SYPL1	protein_coding	chr7:106090503-106112576:-	gi|5803185|ref|NP_006745.1|	1286	3e-170	synaptophysin-like protein 1 isoform a [Homo sapiens]	gi|387849249|ref|NM_182715.2|	2151	0	Homo sapiens synaptophysin-like 1 (SYPL1), transcript variant 2, mRNA	Q16563	499	8e-172	Synaptophysin-like protein 1	.	.	.	.	pfam01284	MARVEL	Membrane-associating domain. MARVEL domain-containing proteins are often found in lipid-associating proteins - such as Occludin and MAL family proteins. It may be part of the machinery of membrane apposition events, such as transport vesicle biogenesis.	GO:0007268|synaptic transmission;	GO:0070062|extracellular exosome;GO:0016021|integral component of membrane;GO:0005887|integral component of plasma membrane;GO:0030285|integral component of synaptic vesicle membrane;GO:0042470|melanosome;GO:0030141|secretory granule;	.	.	.
ENSG00000008283	17	14	1	35	16.2771	3	19	27	17	1.14234	0.19199	0.844793	0.978136	up	no	CYB561	protein_coding	chr17:63432304-63446354:-	gi|426347093|ref|XP_004041193.1|	721	7e-119	PREDICTED: cytochrome b561-like [Gorilla gorilla gorilla]	gi|21754458|dbj|AK095244.1|	3191	0	Homo sapiens cDNA FLJ37925 fis, clone CTONG2000469, highly similar to Cytochrome b561 domain-containing protein 1	P49447	281	1e-117	Cytochrome b561	.	.	.	.	pfam03188	Cytochrom_B561	Eukaryotic cytochrome b561. Cytochrome b561 is a secretory vesicle-specific electron transport protein. It is an integral membrane protein, that binds two heme groups non-covalently. This is a eukaryotic family. Members of the 'prokaryotic cytochrome b561' family can be found in Pfam: PF01292.	GO:0022900|electron transport chain;GO:0055114|oxidation-reduction process;	GO:0016021|integral component of membrane;GO:0005765|lysosomal membrane;	GO:0000293|ferric-chelate reductase activity;GO:0046872|metal ion binding;GO:0016491|oxidoreductase activity;	K08360	CYB561; cytochrome b-561
ENSG00000008294	541	620	463	393	572.009	1021	637	639	406	0.844695	-0.243498	0.483118	0.881043	down	no	SPAG9	protein_coding	chr17:50962174-51120868:-	gi|194578923|ref|NP_001124000.1|	6373	0	C-Jun-amino-terminal kinase-interacting protein 4 isoform 1 [Homo sapiens]	gi|195927054|ref|NM_001130528.2|	8273	0	Homo sapiens sperm associated antigen 9 (SPAG9), transcript variant 1, mRNA	O60271	2459	0	C-Jun-amino-terminal kinase-interacting protein 4	.	.	.	.	pfam09744	Jnk-SapK_ap_N	JNK_SAPK-associated protein-1. This is the N-terminal 200 residues of a set of proteins conserved from yeasts to humans. Most of the proteins in this entry have an RhoGEF pfam00621 domain at their C-terminal end.	GO:0007257|activation of JUN kinase activity;GO:0090074|negative regulation of protein homodimerization activity;GO:0030335|positive regulation of cell migration;GO:0051149|positive regulation of muscle cell differentiation;GO:0045666|positive regulation of neuron differentiation;GO:0051260|protein homooligomerization;GO:0042147|retrograde transport, endosome to Golgi;GO:0007283|spermatogenesis;G…	GO:0001669|acrosomal vesicle;GO:0005737|cytoplasm;GO:0005829|cytosol;GO:0070062|extracellular exosome;GO:0016021|integral component of membrane;GO:0005815|microtubule organizing center;GO:0048471|perinuclear region of cytoplasm;	GO:0008432|JUN kinase binding;GO:0019894|kinesin binding;GO:0005078|MAP-kinase scaffold activity;GO:0048273|mitogen-activated protein kinase p38 binding;GO:0030159|receptor signaling complex scaffold activity;	.	.
ENSG00000008300	15	11	0	0	6.23067	7	4	15	0	1.19349	0.255184	0.881829	0.981752	up	no	CELSR3	protein_coding	chr3:48636463-48662886:-	gi|145309304|ref|NP_001398.2|	15123	0	cadherin EGF LAG seven-pass G-type receptor 3 precursor [Homo sapiens]	gi|145309303|ref|NM_001407.2|	11933	0	Homo sapiens cadherin EGF LAG seven-pass G-type receptor 3 (CELSR3), mRNA	Q9NYQ7	5829	0	Cadherin EGF LAG seven-pass G-type receptor 3	.	.	.	.	pfam12003	DUF3497	Domain of unknown function (DUF3497). This presumed domain is functionally uncharacterized. This domain is found in eukaryotes. This domain is typically between 213 to 257 amino acids in length. This domain is found associated with pfam02793, pfam00002, pfam01825. This domain has a single completely conserved residue W that may be functionally important.	GO:0007413|axonal fasciculation;GO:0060271|cilium morphogenesis;GO:0007186|G-protein coupled receptor signaling pathway;GO:0007156|homophilic cell adhesion via plasma membrane adhesion molecules;GO:0001764|neuron migration;GO:0032880|regulation of protein localization;GO:0001932|regulation of protein phosphorylation;GO:0060071|Wnt signaling pathway, planar cell polarity pathway;	GO:0016021|integral component of membrane;GO:0005886|plasma membrane;	GO:0005509|calcium ion binding;GO:0004930|G-protein coupled receptor activity;	K04602	CELSR3; cadherin EGF LAG seven-pass G-type receptor 3
ENSG00000008311	66	118	75	63	113.644	288	117	123	102	0.567566	-0.817141	0.0701357	0.517473	down	no	AASS	protein_coding	chr7:122073549-122144255:-	gi|13027640|ref|NP_005754.2|	4955	0	alpha-aminoadipic semialdehyde synthase, mitochondrial [Homo sapiens]	gi|197927212|ref|NM_005763.3|	5825	0	Homo sapiens aminoadipate-semialdehyde synthase (AASS), mRNA	Q9UDR5	1913	0	Alpha-aminoadipic semialdehyde synthase, mitochondrial	YNR050c	337	7e-101	COG1748	pfam03435	Saccharop_dh	Saccharopine dehydrogenase. This family comprised of three structural domains that can not be separated in the linear sequence. In some organisms this enzyme is found as a bifunctional polypeptide with lysine ketoglutarate reductase. The saccharopine dehydrogenase can also function as a saccharopine reductase.	GO:0006091|generation of precursor metabolites and energy;GO:0033512|L-lysine catabolic process to acetyl-CoA via saccharopine;GO:0019878|lysine biosynthetic process via aminoadipic acid;GO:0006554|lysine catabolic process;GO:0051262|protein tetramerization;	GO:0043231|intracellular membrane-bounded organelle;GO:0005759|mitochondrial matrix;GO:0005739|mitochondrion;	GO:0047131|saccharopine dehydrogenase (NAD+, L-glutamate-forming) activity;GO:0047130|saccharopine dehydrogenase (NADP+, L-lysine-forming) activity;GO:0004753|saccharopine dehydrogenase activity;	K14157	AASS; alpha-aminoadipic semialdehyde synthase [EC:1.5.1.8 1.5.1.9]
ENSG00000008323	0	8	0	18	3.55568	1	0	1	1	9.25041	3.20952	0.109734	NA	up	no	PLEKHG6	protein_coding	chr12:6310436-6328506:+	gi|222080070|ref|NP_001138329.1|	3587	0	pleckstrin homology domain-containing family G member 6 isoform b [Homo sapiens]	gi|222080069|ref|NM_001144857.1|	3111	0	Homo sapiens pleckstrin homology and RhoGEF domain containing G6 (PLEKHG6), transcript variant 3, mRNA	Q3KR16	1357	0	Pleckstrin homology domain-containing family G member 6	SPCC645.07	74.3	2e-12	COG5422	pfam00621	RhoGEF	RhoGEF domain. Guanine nucleotide exchange factor for Rho/Rac/Cdc42-like GTPases Also called Dbl-homologous (DH) domain. It appears that pfam00169 domains invariably occur C-terminal to RhoGEF/DH domains.	GO:0035023|regulation of Rho protein signal transduction;	GO:0030054|cell junction;GO:0005813|centrosome;GO:0032154|cleavage furrow;GO:0005737|cytoplasm;GO:0005902|microvillus;GO:0000922|spindle pole;	GO:0005096|GTPase activator activity;GO:0005089|Rho guanyl-nucleotide exchange factor activity;	.	.
ENSG00000008324	949	1221	1155	1698	1538.22	1781	2480	1421	1889	0.735681	-0.442847	0.18142	0.680225	down	no	SS18L2	protein_coding	chr3:42581840-42595114:+	gi|795224320|ref|XP_011806343.1|	483	5e-57	PREDICTED: SS18-like protein 2 [Colobus angolensis palliatus]	gi|998491627|ref|NM_016305.3|	931	0	Homo sapiens synovial sarcoma translocation gene on chromosome 18-like 2 (SS18L2), mRNA	Q9UHA2	163	2e-48	SS18-like protein 2	.	.	.	.	pfam05030	SSXT	SSXT protein (N-terminal region). The SSXT or SS18 protein is involved in synovial sarcoma in humans. A SYT-SSX fusion gene resulting from the chromosomal translocation t(X;18) (p11;q11) is characteristic of synovial sarcomas. This translocation fuses the SSXT (SYT) gene from chromosome 18 to either of two homologous genes at Xp11, SSX1 or SSX2.	.	.	GO:0003713|transcription coactivator activity;	.	.
ENSG00000008382	0	5	0	0	0.655762	0	0	1	0	3.97169	1.98975	0.564636	NA	up	no	MPND	protein_coding	chr19:4343527-4360086:+	gi|664805955|ref|NP_001287791.1|	2112	0	MPN domain-containing protein isoform 3 [Homo sapiens]	gi|664805954|ref|NM_001300862.1|	1608	0	Homo sapiens MPN domain containing (MPND), transcript variant 3, mRNA	Q8N594	731	0	MPN domain-containing protein	.	.	.	.	pfam01398	JAB	JAB1/Mov34/MPN/PAD-1 ubiquitin protease. Members of this family are found in proteasome regulatory subunits, eukaryotic initiation factor 3 (eIF3) subunits and regulators of transcription factors. This family is also known as the MPN domain and PAD-1-like domain, JABP1 domain or JAMM domain. These are metalloenzymes that function as the ubiquitin isopeptidase/ deubiquitinase in the ubiquitin-base…	.	.	GO:0046872|metal ion binding;GO:0008237|metallopeptidase activity;	.	.
ENSG00000008394	38	71	101	0	44.9284	20	65	49	20	1.55243	0.634528	0.51717	0.893434	up	no	MGST1	protein_coding	chr12:16347142-16609259:+	gi|341915910|ref|XP_003403541.1|	382	7e-39	PREDICTED: uncharacterized protein LOC100652901 [Homo sapiens]	gi|16554031|dbj|AK058030.1|	2131	0	Homo sapiens cDNA FLJ25301 fis, clone STM07812	.	.	.	.	.	.	.	.	pfam13900	GVQW	Putative binding domain. This short domain is often found nested inside other longer domains. The function is not known, but the domain carries a highly conserved GVQW motif. The members are rich in proline and cysteine. This may be a binding domain.	.	.	.	.	.
ENSG00000008405	3063	1764	2032	1844	2520.84	2823	3720	2873	2346	0.852179	-0.230772	0.506301	0.890648	down	no	CRY1	protein_coding	chr12:106991364-107093549:-	gi|675800319|ref|XP_008956214.1|	2355	0	PREDICTED: cryptochrome-1 isoform X2 [Pan paniscus]	gi|34532190|dbj|AK125915.1|	3831	0	Homo sapiens cDNA FLJ43927 fis, clone TESTI4012679, highly similar to Homo sapiens cryptochrome 1 (photolyase-like) (CRY1)	Q16526	907	0	Cryptochrome-1	SPy1505	177	4e-46	COG0415	pfam03441	FAD_binding_7	FAD binding domain of DNA photolyase.	GO:0009785|blue light signaling pathway;GO:0032922|circadian regulation of gene expression;GO:0006975|DNA damage induced protein phosphorylation;GO:0043153|entrainment of circadian clock by photoperiod;GO:0006094|gluconeogenesis;GO:0042593|glucose homeostasis;GO:0019915|lipid storage;GO:0042754|negative regulation of circadian rhythm;GO:0045744|negative regulation of G-protein coupled receptor pr…	GO:0005739|mitochondrion;GO:0005634|nucleus;	GO:0009882|blue light photoreceptor activity;GO:0001046|core promoter sequence-specific DNA binding;GO:0003677|DNA binding;GO:0003690|double-stranded DNA binding;GO:0042826|histone deacetylase binding;GO:0035257|nuclear hormone receptor binding;GO:0000166|nucleotide binding;GO:0019902|phosphatase binding;GO:0019901|protein kinase binding;GO:0000980|RNA polymerase II distal enhancer sequence-speci…	K02295	CRY; cryptochrome
ENSG00000008441	0	17	17	0	14.5868	14	15	36	25	0.409093	-1.2895	0.286121	0.77093	down	no	NFIX	protein_coding	chr19:12995608-13098796:+	gi|829894660|ref|XP_012645884.1|	1986	0	PREDICTED: nuclear factor 1 X-type isoform X12 [Microcebus murinus]	gi|768002600|ref|XM_006722760.2|	5454	0	PREDICTED: Homo sapiens nuclear factor I/X (CCAAT-binding transcription factor) (NFIX), transcript variant X6, mRNA	P13623	723	0	Nuclear factor 1 X-type	.	.	.	.	pfam00859	CTF_NFI	CTF/NF-I family transcription modulation region.	GO:0006260|DNA replication;GO:0006351|transcription, DNA-templated;	GO:0005634|nucleus;	GO:0003677|DNA binding;GO:0003700|transcription factor activity, sequence-specific DNA binding;	.	.
ENSG00000008513	113	123	90	280	161.733	146	306	213	65	0.946173	-0.0798236	0.882578	0.981752	down	no	ST3GAL1	protein_coding	chr8:133454848-133571940:-	gi|522197|gb|AAA36612.1|	1726	0	sialyltransferase [Homo sapiens]	gi|213418067|ref|NM_003033.3|	6951	0	Homo sapiens ST3 beta-galactoside alpha-2,3-sialyltransferase 1 (ST3GAL1), transcript variant 1, mRNA	Q11201	669	0	CMP-N-acetylneuraminate-beta-galactosamide-alpha-2,3-sialyltransferase 1	.	.	.	.	pfam00777	Glyco_transf_29	Glycosyltransferase family 29 (sialyltransferase). Members of this family belong to glycosyltransferase family 29.	GO:0006464|cellular protein modification process;GO:0018146|keratan sulfate biosynthetic process;GO:0006054|N-acetylneuraminate metabolic process;GO:0016266|O-glycan processing;GO:0009311|oligosaccharide metabolic process;GO:0006487|protein N-linked glycosylation;GO:0018279|protein N-linked glycosylation via asparagine;GO:0097503|sialylation;	GO:0070062|extracellular exosome;GO:0032580|Golgi cisterna membrane;GO:0000139|Golgi membrane;GO:0016021|integral component of membrane;GO:0016020|membrane;	GO:0003836|beta-galactoside (CMP) alpha-2,3-sialyltransferase activity;	K00780	SIAT4A; beta-galactoside alpha-2,3-sialyltransferase (sialyltransferase 4A) [EC:2.4.99.4]
ENSG00000008516	0	0	0	0	0.104769	0	0	1	0	0.680973	-0.55433	0.875352	NA	down	no	MMP25	protein_coding	chr16:3046561-3060726:+	gi|12060394|dbj|BAB20584.1|	2302	0	membrane-type 6 matrix metalloproteinase [Homo sapiens]	gi|694962054|ref|XM_001165615.3|	3555	0	PREDICTED: Pan troglodytes matrix metallopeptidase 25 (MMP25), transcript variant X1, mRNA	Q9NPA2	890	0	Matrix metalloproteinase-25	.	.	.	.	pfam00413	Peptidase_M10	Matrixin. The members of this family are enzymes that cleave peptides. These proteases require zinc for catalysis.	GO:0060022|hard palate development;GO:0006954|inflammatory response;GO:0043312|neutrophil degranulation;GO:0006508|proteolysis;	GO:0031225|anchored component of membrane;GO:0031012|extracellular matrix;GO:0016021|integral component of membrane;GO:0016020|membrane;GO:0005886|plasma membrane;GO:0035579|specific granule membrane;	GO:0004222|metalloendopeptidase activity;GO:0008270|zinc ion binding;	K08003	MMP25; matrix metalloproteinase-25 (membrane-inserted) [EC:3.4.24.-]
ENSG00000008517	0	20	20	1	55.7733	81	182	152	33	0.101046	-3.30691	0.000489415	0.0702331	down	yes	IL32	protein_coding	chr16:3065297-3082192:+	gi|13447573|gb|AAA36367.2|	457	4e-50	putative [Homo sapiens]	gi|164690925|dbj|AK310053.1|	1375	0	Homo sapiens cDNA, FLJ17095	P24001	180	1e-51	Interleukin-32	.	.	.	.	pfam13900	GVQW	Putative binding domain. This short domain is often found nested inside other longer domains. The function is not known, but the domain carries a highly conserved GVQW motif. The members are rich in proline and cysteine. This may be a binding domain.	GO:0007155|cell adhesion;GO:0019221|cytokine-mediated signaling pathway;GO:0006952|defense response;GO:0006955|immune response;	GO:0005829|cytosol;GO:0005615|extracellular space;GO:0016020|membrane;	GO:0005125|cytokine activity;	.	.
ENSG00000008710	0	8	0	7	3.14735	2	3	5	2	1.32147	0.402146	0.806459	NA	up	no	PKD1	protein_coding	chr16:2088708-2135898:-	gi|292495072|sp|P98161.3|PKD1_HUMAN	19811	0	RecName: Full=Polycystin-1; AltName: Full=Autosomal dominant polycystic kidney disease 1 protein; Flags: Precursor	gi|205360953|ref|NM_001009944.2|	14132	0	Homo sapiens polycystin 1, transient receptor potential channel interacting (PKD1), transcript variant 1, mRNA	P98161	7635	0	Polycystin-1	.	.	.	.	pfam02010	REJ	REJ domain. The REJ (Receptor for Egg Jelly) domain is found in PKD1, and the sperm receptor for egg jelly. The function of this domain is unknown. The domain is 600 amino acids long so is probably composed of multiple structural domains. There are six completely conserved cysteine residues that may form disulphide bridges. This region contains tandem PKD-like domains.	GO:0009653|anatomical structure morphogenesis;GO:0048754|branching morphogenesis of an epithelial tube;GO:0070588|calcium ion transmembrane transport;GO:0007161|calcium-independent cell-matrix adhesion;GO:0001502|cartilage condensation;GO:0051216|cartilage development;GO:0007050|cell cycle arrest;GO:0007160|cell-matrix adhesion;GO:0042994|cytoplasmic sequestering of transcription factor;GO:005098…	GO:0016323|basolateral plasma membrane;GO:0009986|cell surface;GO:0060170|ciliary membrane;GO:0005929|cilium;GO:0005737|cytoplasm;GO:0070062|extracellular exosome;GO:0000139|Golgi membrane;GO:0030660|Golgi-associated vesicle membrane;GO:0016021|integral component of membrane;GO:0005887|integral component of plasma membrane;GO:0016328|lateral plasma membrane;GO:0031514|motile cilium;GO:0005634|nuc…	GO:0005262|calcium channel activity;GO:0030246|carbohydrate binding;GO:0044325|ion channel binding;GO:0019904|protein domain specific binding;GO:0019901|protein kinase binding;	K04985	PKD1; polycystin 1
ENSG00000008735	11	85	1	2	23.9749	16	22	45	27	0.905442	-0.143307	0.893648	0.982382	down	no	MAPK8IP2	protein_coding	chr22:50600793-50613981:+	gi|6912492|ref|NP_036456.1|	2875	0	C-Jun-amino-terminal kinase-interacting protein 2 [Homo sapiens]	gi|589269228|ref|NM_012324.4|	3273	0	Homo sapiens mitogen-activated protein kinase 8 interacting protein 2 (MAPK8IP2), mRNA	Q13387	1112	0	C-Jun-amino-terminal kinase-interacting protein 2	.	.	.	.	pfam00640	PID	Phosphotyrosine interaction domain (PTB/PID).	GO:0001662|behavioral fear response;GO:0048813|dendrite morphogenesis;GO:0060079|excitatory postsynaptic potential;GO:0007254|JNK cascade;GO:0000165|MAPK cascade;GO:0007617|mating behavior;GO:2001234|negative regulation of apoptotic signaling pathway;GO:0046958|nonassociative learning;GO:0032874|positive regulation of stress-activated MAPK cascade;GO:2000311|regulation of alpha-amino-3-hydroxy-5-…	GO:0005737|cytoplasm;GO:0005622|intracellular;GO:0043025|neuronal cell body;GO:0014069|postsynaptic density;GO:0032991|macromolecular complex;	GO:0001540|beta-amyloid binding;GO:0019894|kinesin binding;GO:0005078|MAP-kinase scaffold activity;GO:0030295|protein kinase activator activity;GO:0019901|protein kinase binding;GO:0044877|macromolecular complex binding;GO:0005198|structural molecule activity;	K04435	MAPK8IP2, JIP2; mitogen-activated protein kinase 8 interacting protein 2
ENSG00000008838	20	119	95	93	98.2589	118	120	164	96	0.722473	-0.468984	0.351066	0.812607	down	no	MED24	protein_coding	chr17:40019097-40061215:-	gi|675797378|ref|XP_008955028.1|	5005	0	PREDICTED: mediator of RNA polymerase II transcription subunit 24 isoform X6 [Pan paniscus]	gi|15030229|gb|BC011375.1|	3656	0	Homo sapiens mediator complex subunit 24, mRNA (cDNA clone MGC:8748 IMAGE:3866038), complete cds	O75448	1921	0	Mediator of RNA polymerase II transcription subunit 24	.	.	.	.	pfam11277	Med24_N	Mediator complex subunit 24 N-terminal. This subunit of the Mediator complex appears to be conserved only from insects to humans. It is essential for correct retinal development in fish. Subunit composition of the mediator contributes to the control of differentiation in the vertebrate CNS as there are divergent functions of the mediator subunits Crsp34/Med27, Trap100/Med24, and Crsp150/Med14.	GO:0030521|androgen receptor signaling pathway;GO:0030518|intracellular steroid hormone receptor signaling pathway;GO:0045893|positive regulation of transcription, DNA-templated;GO:0006367|transcription initiation from RNA polymerase II promoter;	GO:0016592|mediator complex;GO:0005654|nucleoplasm;GO:0005634|nucleus;	GO:0030374|ligand-dependent nuclear receptor transcription coactivator activity;GO:0001104|RNA polymerase II transcription cofactor activity;GO:0038023|signaling receptor activity;GO:0046966|thyroid hormone receptor binding;GO:0003712|transcription cofactor activity;GO:0042809|vitamin D receptor binding;	K15167	MED24; mediator of RNA polymerase II transcription subunit 24
ENSG00000008853	29	122	59	49	84.3212	90	100	140	120	0.618581	-0.692965	0.134677	0.623173	down	no	RHOBTB2	protein_coding	chr8:22987417-23020199:+	gi|767950695|ref|XP_011542756.1|	3372	0	PREDICTED: rho-related BTB domain-containing protein 2 isoform X2 [Homo sapiens]	gi|237649112|ref|NM_015178.2|	5449	0	Homo sapiens Rho related BTB domain containing 2 (RHOBTB2), transcript variant 3, mRNA	Q9BYZ6	1295	0	Rho-related BTB domain-containing protein 2	.	.	.	.	pfam00071	Ras	Ras family. Includes sub-families Ras, Rab, Rac, Ral, Ran, Rap Ypt1 and more. Shares P-loop motif with GTP_EFTU, arf and myosin_head. See pfam00009 pfam00025, pfam00063. As regards Rab GTPases, these are important regulators of vesicle formation, motility and fusion. They share a fold in common with all Ras GTPases: this is a six-stranded beta-sheet surrounded by five alpha-helices.	GO:0051056|regulation of small GTPase mediated signal transduction;GO:0007264|small GTPase mediated signal transduction;	GO:0005829|cytosol;GO:0005886|plasma membrane;	GO:0005525|GTP binding;GO:0003924|GTPase activity;	K07868	RHOBTB1_2; Rho-related BTB domain-containing protein 1/2
ENSG00000008869	580	796	720	767	684.669	764	598	834	537	1.18193	0.241144	0.336416	0.804389	up	no	HEATR5B	protein_coding	chr2:36968383-37084372:-	gi|635081414|ref|XP_007969137.1|	10382	0	PREDICTED: HEAT repeat-containing protein 5B isoform X1 [Chlorocebus sabaeus]	gi|733214468|ref|NM_019024.2|	6806	0	Homo sapiens HEAT repeat containing 5B (HEATR5B), mRNA	Q9P2D3	3964	0	HEAT repeat-containing protein 5B	.	.	.	.	pfam06965	Na_H_antiport_1	Na+/H+ antiporter 1. This family contains a number of bacterial Na+/H+ antiporter 1 proteins. These are integral membrane proteins that catalyse the exchange of H+ for Na+ in a manner that is highly dependent on the pH.	.	GO:0016020|membrane;	.	.	.
ENSG00000008952	2664	1730	1843	1740	1922.69	1920	2116	1672	1723	1.2246	0.29231	0.363119	0.817567	up	no	SEC62	protein_coding	chr3:169966635-169998373:+	gi|119598939|gb|EAW78533.1|	828	7e-96	translocation protein 1, isoform CRA_e [Homo sapiens]	gi|61744441|ref|NM_003262.3|	6526	0	Homo sapiens SEC62 homolog, preprotein translocation factor (SEC62), mRNA	Q99442	326	5e-97	Translocation protein SEC62	SPAC17G6.09	89.4	6e-18	COG5232	pfam03839	Sec62	Translocation protein Sec62.	GO:0006613|cotranslational protein targeting to membrane;GO:0006620|posttranslational protein targeting to membrane;	GO:0005829|cytosol;GO:0005783|endoplasmic reticulum;GO:0005789|endoplasmic reticulum membrane;GO:0030176|integral component of endoplasmic reticulum membrane;GO:0016021|integral component of membrane;GO:0016020|membrane;GO:0005791|rough endoplasmic reticulum;	GO:0038023|signaling receptor activity;	K12275	SEC62; translocation protein SEC62
ENSG00000008988	680	1250	963	1917	1258.63	1015	1898	1636	1020	0.963847	-0.0531232	0.891066	0.982146	down	no	RPS20	protein_coding	chr8:56067295-56074581:-	gi|226246671|ref|NP_001139699.1|	744	3e-92	40S ribosomal protein S20 isoform 1 [Homo sapiens]	gi|6642739|gb|AF113008.1|AF113008	1813	0	Homo sapiens clone FLB0708 mRNA sequence	P60868	226	2e-69	40S ribosomal protein S20	SPCC576.09	162	4e-46	COG0051	pfam00338	Ribosomal_S10	Ribosomal protein S10p/S20e. This family includes small ribosomal subunit S10 from prokaryotes and S20 from eukaryotes.	GO:0002181|cytoplasmic translation;	GO:0022627|cytosolic small ribosomal subunit;	GO:0003723|RNA binding;GO:0003735|structural constituent of ribosome;	K02969	RP-S20e, RPS20; small subunit ribosomal protein S20e
ENSG00000009307	25301	20404	21125	18459	21893.2	25709	23240	22035	20852	1.0553	0.0776589	0.778496	0.968505	up	no	CSDE1	protein_coding	chr1:114716913-114758676:-	gi|537249884|gb|ERE88284.1|	4424	0	cold shock domain-containing protein E1-like protein [Cricetulus griseus]	gi|338968929|ref|NM_001242891.1|	4312	0	Homo sapiens cold shock domain containing E1 (CSDE1), transcript variant 4, mRNA	O75534	1647	0	Cold shock domain-containing protein E1	.	.	.	.	pfam00313	CSD	'Cold-shock' DNA-binding domain.	GO:0008584|male gonad development;GO:0070966|nuclear-transcribed mRNA catabolic process, no-go decay;GO:0006355|regulation of transcription, DNA-templated;	GO:0070937|CRD-mediated mRNA stability complex;GO:0005829|cytosol;GO:0005794|Golgi apparatus;GO:0005886|plasma membrane;	GO:0003677|DNA binding;GO:0003723|RNA binding;	.	.
ENSG00000009335	721	476	696	654	595.028	579	682	382	549	1.31723	0.397506	0.271025	0.759176	up	no	UBE3C	protein_coding	chr7:157138916-157269370:+	gi|187960100|ref|NP_055486.2|	5416	0	ubiquitin-protein ligase E3C [Homo sapiens]	gi|187960099|ref|NM_014671.2|	5179	0	Homo sapiens ubiquitin protein ligase E3C (UBE3C), mRNA	Q15386	2090	0	Ubiquitin-protein ligase E3C	SPAC167.07c	333	3e-94	COG5021	pfam00632	HECT	HECT-domain (ubiquitin-transferase). The name HECT comes from Homologous to the E6-AP Carboxyl Terminus.	GO:0000209|protein polyubiquitination;	GO:0005737|cytoplasm;GO:0005622|intracellular;GO:0005634|nucleus;GO:0000502|proteasome complex;	GO:0061630|ubiquitin protein ligase activity;GO:0004842|ubiquitin-protein transferase activity;	K10589	UBE3C; ubiquitin-protein ligase E3 C [EC:2.3.2.26]
ENSG00000009413	1768	1241	1233	2193	1502.81	1987	1394	1073	1183	1.29569	0.373717	0.307757	0.784446	up	no	REV3L	protein_coding	chr6:111299028-111483715:-	gi|153792012|ref|NP_002903.3|	15627	0	DNA polymerase zeta catalytic subunit isoform a [Homo sapiens]	gi|556695403|ref|NM_001286432.1|	10964	0	Homo sapiens REV3 like, DNA directed polymerase zeta catalytic subunit (REV3L), transcript variant 3, mRNA	O60673	6024	0	DNA polymerase zeta catalytic subunit	YPL167c	621	0	COG0417	pfam00136	DNA_pol_B	DNA polymerase family B. This region of DNA polymerase B appears to consist of more than one structural domain, possibly including elongation, DNA-binding and dNTP binding activities.	GO:0006261|DNA-dependent DNA replication;GO:0042276|error-prone translesion synthesis;	GO:0005730|nucleolus;GO:0005654|nucleoplasm;GO:0005634|nucleus;GO:0016035|zeta DNA polymerase complex;	GO:0051539|4 iron, 4 sulfur cluster binding;GO:0003677|DNA binding;GO:0003887|DNA-directed DNA polymerase activity;GO:0046872|metal ion binding;GO:0000166|nucleotide binding;	K02350	POLZ1, rev3; DNA polymerase zeta [EC:2.7.7.7]
ENSG00000009694	34	28	14	12	29.4998	46	35	43	32	0.639702	-0.644528	0.253538	0.744774	down	no	TENM1	protein_coding	chrX:124375903-124963817:-	gi|253970444|ref|NP_001156750.1|	14263	0	teneurin-1 isoform 1 [Homo sapiens]	gi|253970443|ref|NM_001163278.1|	12891	0	Homo sapiens teneurin transmembrane protein 1 (TENM1), transcript variant 1, mRNA	Q9UKZ4	5452	0	Teneurin-1	.	.	.	.	pfam06484	Ten_N	Teneurin Intracellular Region. This family is found in the intracellular N-terminal region of the Teneurin family of proteins. These proteins are 'pair-rule' genes and are involved in tissue patterning, specifically probably neural patterning. The intracellular domain is cleaved in response to homophilic interaction of the extracellular domain, and translocates to the nucleus. Here it probably ca…	GO:0000902|cell morphogenesis;GO:0007157|heterophilic cell-cell adhesion via plasma membrane cell adhesion molecules;GO:0006955|immune response;GO:0008285|negative regulation of cell proliferation;GO:0007399|nervous system development;GO:0048666|neuron development;GO:0007218|neuropeptide signaling pathway;GO:0030838|positive regulation of actin filament polymerization;GO:0051491|positive regulati…	GO:0005737|cytoplasm;GO:0005856|cytoskeleton;GO:0005783|endoplasmic reticulum;GO:0005576|extracellular region;GO:0005794|Golgi apparatus;GO:0005887|integral component of plasma membrane;GO:0043005|neuron projection;GO:0016363|nuclear matrix;GO:0016607|nuclear speck;GO:0005634|nucleus;GO:0048471|perinuclear region of cytoplasm;GO:0005886|plasma membrane;	GO:0050839|cell adhesion molecule binding;GO:0008201|heparin binding;GO:0046982|protein heterodimerization activity;GO:0042803|protein homodimerization activity;	.	.
ENSG00000009724	0	0	1	0	0.138345	0	0	0	0	1.85105	0.888343	0.801517	NA	up	no	MASP2	protein_coding	chr1:11026523-11047239:-	gi|21264363|ref|NP_006601.2|	3646	0	mannan-binding lectin serine protease 2 isoform 1 preproprotein [Homo sapiens]	gi|324120917|ref|NM_006610.3|	2455	0	Homo sapiens mannan binding lectin serine peptidase 2 (MASP2), transcript variant 1, mRNA	O00187	1409	0	Mannan-binding lectin serine protease 2	mlr3307	98.2	4e-21	COG5640	pfam00089	Trypsin	Trypsin.	GO:0006956|complement activation;GO:0006958|complement activation, classical pathway;GO:0001867|complement activation, lectin pathway;	GO:0070062|extracellular exosome;GO:0005576|extracellular region;GO:0005615|extracellular space;	GO:0005509|calcium ion binding;GO:0048306|calcium-dependent protein binding;GO:0001855|complement component C4b binding;GO:0008233|peptidase activity;GO:0004252|serine-type endopeptidase activity;	K03993	MASP2; mannan-binding lectin serine protease 2 [EC:3.4.21.104]
ENSG00000009765	0	0	7	0	2.64324	0	11	0	3	0.576433	-0.794774	0.770037	NA	down	no	IYD	protein_coding	chr6:150368892-150405969:+	gi|42794271|ref|NP_981932.1|	1412	1e-174	iodotyrosine deiodinase 1 isoform 2 precursor [Homo sapiens]	gi|269954729|ref|NG_016007.1|	7917	0	Homo sapiens iodotyrosine deiodinase (IYD), RefSeqGene on chromosome 6	Q6PHW0	547	1e-175	Iodotyrosine deiodinase 1	TM0120	93.6	1e-19	COG0778	pfam00881	Nitroreductase	Nitroreductase family. The nitroreductase family comprises a group of FMN- or FAD-dependent and NAD(P)H-dependent enzymes able to metabolize nitrosubstituted compounds.	GO:0055114|oxidation-reduction process;GO:0006590|thyroid hormone generation;GO:0042403|thyroid hormone metabolic process;GO:0006570|tyrosine metabolic process;	GO:0030659|cytoplasmic vesicle membrane;GO:0005887|integral component of plasma membrane;GO:0005654|nucleoplasm;GO:0005886|plasma membrane;	GO:0010181|FMN binding;GO:0004447|iodide peroxidase activity;GO:0016491|oxidoreductase activity;	K17231	IYD, DEHAL1; iodotyrosine deiodinase [EC:1.21.1.1]
ENSG00000009780	1002	1486	1142	1614	1684.49	2210	1560	1604	3133	0.670778	-0.576094	0.114755	0.597082	down	no	FAM76A	protein_coding	chr1:27725979-27763122:+	gi|585650332|ref|XP_006883517.1|	1388	5e-179	PREDICTED: protein FAM76A isoform X1 [Elephantulus edwardii]	gi|694884393|ref|XM_513248.3|	3462	0	PREDICTED: Pan troglodytes family with sequence similarity 76, member A (FAM76A), transcript variant X1, mRNA	Q8TAV0	538	3e-180	Protein FAM76A	.	.	.	.	pfam13900	GVQW	Putative binding domain. This short domain is often found nested inside other longer domains. The function is not known, but the domain carries a highly conserved GVQW motif. The members are rich in proline and cysteine. This may be a binding domain.	.	GO:0005654|nucleoplasm;	.	.	.
ENSG00000009790	1	0	2	0	0.422336	0	0	0	0	4.90935	2.29553	0.50925	NA	up	no	TRAF3IP3	protein_coding	chr1:209756032-209782320:+	gi|795114099|ref|XP_011831213.1|	464	2e-64	PREDICTED: TRAF3-interacting JNK-activating modulator isoform X3 [Mandrillus leucophaeus]	gi|34532531|dbj|AK126139.1|	3290	0	Homo sapiens cDNA FLJ44151 fis, clone THYMU2031218	Q9Y228	141	7e-55	TRAF3-interacting JNK-activating modulator	.	.	.	.	pfam13900	GVQW	Putative binding domain. This short domain is often found nested inside other longer domains. The function is not known, but the domain carries a highly conserved GVQW motif. The members are rich in proline and cysteine. This may be a binding domain.	.	GO:0016021|integral component of membrane;	.	.	.
ENSG00000009830	29	31	2	3	13.1894	8	17	19	0	1.69551	0.761721	0.527106	0.898349	up	no	POMT2	protein_coding	chr14:77274956-77320884:-	gi|62087808|dbj|BAD92351.1|	3376	0	putative protein O-mannosyltransferase variant [Homo sapiens]	gi|62087807|dbj|AB209114.1|	5626	0	Homo sapiens mRNA for putative protein O-mannosyltransferase variant protein	Q9UKY4	1186	0	Protein O-mannosyl-transferase 2	YAL023c	370	5e-109	COG1928	pfam02366	PMT	Dolichyl-phosphate-mannose-protein mannosyltransferase. This is a family of Dolichyl-phosphate-mannose-protein mannosyltransferase proteins EC:2.4.1.109. These proteins are responsible for O-linked glycosylation of proteins, they catalyse the reaction:- Dolichyl phosphate D-mannose + protein <=> dolichyl phosphate + O-D-mannosyl-protein. Also in this family is the Drosophila rotated abdomen prote…	GO:0071712|ER-associated misfolded protein catabolic process;GO:1904100|positive regulation of protein O-linked glycosylation;	GO:0005789|endoplasmic reticulum membrane;GO:0016021|integral component of membrane;	GO:0004169|dolichyl-phosphate-mannose-protein mannosyltransferase activity;GO:0046872|metal ion binding;	K00728	POMT; dolichyl-phosphate-mannose-protein mannosyltransferase [EC:2.4.1.109]
ENSG00000009844	4768	2831	4505	3026	3540.22	2640	3892	3388	3157	1.3297	0.4111	0.242307	0.732657	up	no	VTA1	protein_coding	chr6:142147162-142224685:+	gi|21361741|ref|NP_057569.2|	1351	5e-167	vacuolar protein sorting-associated protein VTA1 homolog isoform a [Homo sapiens]	gi|4191258|emb|AL033522.1|	6189	0	Human DNA sequence from clone RP3-451B21 on chromosome 6q24, complete sequence	Q9NP79	525	2e-168	Vacuolar protein sorting-associated protein VTA1 homolog	.	.	.	.	pfam04652	DUF605	Vta1 like. Vta1 (VPS20-associated protein 1) is a positive regulator of Vps4. Vps4 is an ATPase that is required in the multivesicular body (MVB) sorting pathway to dissociate the endosomal sorting complex required for transport (ESCRT). Vta1 promotes correct assembly of Vps4 and stimulates its ATPase activity through its conserved Vta1/SBP1/LIP5 region.	GO:0016236|macroautophagy;GO:0036258|multivesicular body assembly;GO:0071985|multivesicular body sorting pathway;GO:0015031|protein transport;GO:0046755|viral budding;GO:0019058|viral life cycle;	GO:0005829|cytosol;GO:0010008|endosome membrane;GO:0070062|extracellular exosome;GO:0043231|intracellular membrane-bounded organelle;GO:0005654|nucleoplasm;	GO:0008022|protein C-terminus binding;	K12199	VTA1, LIP5; vacuolar protein sorting-associated protein VTA1
ENSG00000009950	96	179	79	228	130.797	94	151	168	83	1.30707	0.386333	0.380998	0.828282	up	no	MLXIPL	protein_coding	chr7:73593194-73624543:-	gi|15277841|gb|AAH12925.1|	2686	0	MLXIPL protein [Homo sapiens]	gi|15277840|gb|BC012925.1|	3252	0	Homo sapiens MLX interacting protein-like, mRNA (cDNA clone MGC:9556 IMAGE:3866131), complete cds	Q9NP71	726	0	Carbohydrate-responsive element-binding protein	.	.	.	.	pfam00010	HLH	Helix-loop-helix DNA-binding domain.	GO:0009653|anatomical structure morphogenesis;GO:0071322|cellular response to carbohydrate stimulus;GO:0097009|energy homeostasis;GO:0055089|fatty acid homeostasis;GO:0042593|glucose homeostasis;GO:0010255|glucose mediated signaling pathway;GO:0035556|intracellular signal transduction;GO:0071157|negative regulation of cell cycle arrest;GO:0090324|negative regulation of oxidative phosphorylation;G…	GO:0005737|cytoplasm;GO:0005829|cytosol;GO:0005654|nucleoplasm;GO:0005634|nucleus;GO:0005667|transcription factor complex;	GO:0035538|carbohydrate response element binding;GO:0003677|DNA binding;GO:0003700|transcription factor activity, sequence-specific DNA binding;GO:0046982|protein heterodimerization activity;GO:0000981|RNA polymerase II transcription factor activity, sequence-specific DNA binding;GO:0008134|transcription factor binding;GO:0001078|transcriptional repressor activity, RNA polymerase II core promoter…	K09113	MLX; MAX-like protein X
ENSG00000009954	3567	3207	2105	4899	3326.99	3755	3381	3182	2887	1.17473	0.232335	0.481884	0.881043	up	no	BAZ1B	protein_coding	chr7:73440406-73522293:-	gi|14670392|ref|NP_115784.1|	6884	0	tyrosine-protein kinase BAZ1B [Homo sapiens]	gi|264681496|ref|NM_032408.3|	6107	0	Homo sapiens bromodomain adjacent to zinc finger domain, 1B (BAZ1B), mRNA	Q9UIG0	2650	0	Tyrosine-protein kinase BAZ1B	ECU08g1640	69.3	3e-11	COG5076	pfam10537	WAC_Acf1_DNA_bd	ATP-utilizing chromatin assembly and remodelling N-terminal. ACF (for ATP-utilizing chromatin assembly and remodelling factor) is a chromatin-remodelling complex that catalyses the ATP-dependent assembly of periodic nucleosome arrays. The WAC (WSTF/Acf1/cbp146) domain is an approximately 110-residue module present at the N-termini of Acf1-related proteins in a variety of organisms. The DNA-bindin…	GO:0006974|cellular response to DNA damage stimulus;GO:0006333|chromatin assembly or disassembly;GO:0006338|chromatin remodeling;GO:0016572|histone phosphorylation;GO:0045815|positive regulation of gene expression, epigenetic;GO:0006357|regulation of transcription from RNA polymerase II promoter;GO:0006351|transcription, DNA-templated;	GO:0000793|condensed chromosome;GO:0016604|nuclear body;GO:0005654|nucleoplasm;GO:0005721|pericentric heterochromatin;	GO:0005524|ATP binding;GO:0042393|histone binding;GO:0035173|histone kinase activity;GO:0004715|non-membrane spanning protein tyrosine kinase activity;GO:0004713|protein tyrosine kinase activity;GO:0008270|zinc ion binding;	K11658	BAZ1B, WSTF; bromodomain adjacent to zinc finger domain protein 1B
ENSG00000010017	1363	1062	1013	434	988.216	1291	878	933	997	1.07402	0.103024	0.802058	0.971852	up	no	RANBP9	protein_coding	chr6:13621498-13711835:-	gi|39812378|ref|NP_005484.2|	3195	0	ran-binding protein 9 [Homo sapiens]	gi|31127072|gb|BC052781.1|	3252	0	Homo sapiens RAN binding protein 9, mRNA (cDNA clone IMAGE:5272048), partial cds	Q96S59	1230	0	Ran-binding protein 9	.	.	.	.	pfam00622	SPRY	SPRY domain. SPRY Domain is named from SPla and the RYanodine Receptor. Domain of unknown function. Distant homologues are domains in butyrophilin/marenostrin/pyrin homologues.	GO:0007411|axon guidance;GO:0000165|MAPK cascade;GO:0007020|microtubule nucleation;GO:0070373|negative regulation of ERK1 and ERK2 cascade;GO:0065003|macromolecular complex assembly;	GO:0005737|cytoplasm;GO:0005829|cytosol;GO:0005875|microtubule associated complex;GO:0005634|nucleus;GO:0005886|plasma membrane;	GO:0019899|enzyme binding;GO:0008536|Ran GTPase binding;GO:0005088|Ras guanyl-nucleotide exchange factor activity;	.	.
ENSG00000010030	0	0	0	0	3.19962	10	4	14	1	0.0298573	-5.06577	0.0114752	NA	down	yes	ETV7	protein_coding	chr6:36354091-36387800:-	gi|333470739|ref|NP_001193966.1|	1511	0	transcription factor ETV7 isoform 4 [Homo sapiens]	gi|333470738|ref|NM_001207037.1|	1776	0	Homo sapiens ETS variant 7 (ETV7), transcript variant 4, mRNA	Q9Y603	499	0	Transcription factor ETV7	.	.	.	.	pfam00178	Ets	Ets-domain.	GO:0009887|organ morphogenesis;GO:0030154|cell differentiation;GO:0000122|negative regulation of transcription from RNA polymerase II promoter;GO:0006366|transcription from RNA polymerase II promoter;	GO:0005654|nucleoplasm;GO:0005634|nucleus;	GO:0000977|RNA polymerase II regulatory region sequence-specific DNA binding;GO:0000981|RNA polymerase II transcription factor activity, sequence-specific DNA binding;GO:0001227|transcriptional repressor activity, RNA polymerase II transcription regulatory region sequence-specific binding;	K03211	ETV6_7, yan; ETS translocation variant 6/7
ENSG00000010072	2830	1742	2529	1193	2075.53	2449	1826	1811	2203	1.14549	0.195967	0.617256	0.927752	up	no	SPRTN	protein_coding	chr1:231337104-231355023:+	gi|58331107|ref|NP_001010984.1|	1235	2e-157	sprT-like domain-containing protein Spartan isoform b [Homo sapiens]	gi|37182343|gb|AY358611.1|	3553	0	Homo sapiens clone DNA80794 DDDL1880 (UNQ1880) mRNA, complete cds	Q9H040	466	4e-150	SprT-like domain-containing protein Spartan	.	.	.	.	pfam10263	SprT-like	SprT-like family. This family represents a domain found in eukaryotes and prokaryotes. The domain contains a characteristic motif of the zinc metallopeptidases. This family includes the bacterial SprT protein.	GO:0006974|cellular response to DNA damage stimulus;GO:0070987|error-free translesion synthesis;GO:0031398|positive regulation of protein ubiquitination;GO:0009411|response to UV;GO:0019985|translesion synthesis;	GO:0005694|chromosome;GO:0016607|nuclear speck;GO:0005654|nucleoplasm;GO:0005634|nucleus;	GO:0003677|DNA binding;GO:0070530|K63-linked polyubiquitin binding;GO:0046872|metal ion binding;GO:0043130|ubiquitin binding;	.	.
ENSG00000010165	168	292	35	499	231.294	190	296	354	93	1.19591	0.258109	0.691806	0.947936	up	no	EEF1AKNMT	protein_coding	chr1:171781660-171814023:+	gi|62898718|dbj|BAD97213.1|	3484	0	KIAA0859 protein (Fragment) variant [Homo sapiens]	gi|55956897|ref|NM_015935.4|	3368	0	Homo sapiens methyltransferase like 13 (METTL13), transcript variant 1, mRNA	Q8N6R0	1329	0	Methyltransferase-like protein 13	PH0226	58.2	2e-08	COG0500	pfam08241	Methyltransf_11	Methyltransferase domain. Members of this family are SAM dependent methyltransferases.	.	.	GO:0008168|methyltransferase activity;	.	.
ENSG00000010219	10	383	58	2	122.348	151	50	336	94	0.73852	-0.437291	0.66911	0.944224	down	no	DYRK4	protein_coding	chr12:4562204-4615302:+	gi|119609248|gb|EAW88842.1|	2879	0	dual-specificity tyrosine-(Y)-phosphorylation regulated kinase 4, isoform CRA_b [Homo sapiens]	gi|426371280|ref|XM_004052529.1|	3072	0	PREDICTED: Gorilla gorilla gorilla dual-specificity tyrosine-(Y)-phosphorylation regulated kinase 4 (DYRK4), mRNA	Q9NR20	1051	0	Dual specificity tyrosine-phosphorylation-regulated kinase 4	.	.	.	.	pfam00069	Pkinase	Protein kinase domain.	.	GO:0005737|cytoplasm;GO:0043231|intracellular membrane-bounded organelle;GO:0005634|nucleus;	GO:0005524|ATP binding;GO:0046872|metal ion binding;GO:0004674|protein serine/threonine kinase activity;GO:0004712|protein serine/threonine/tyrosine kinase activity;GO:0004713|protein tyrosine kinase activity;	K18669	DYRK2_3_4; dual specificity tyrosine-phosphorylation-regulated kinase 2/3/4 [EC:2.7.12.1]
ENSG00000010244	952	1992	1333	1613	1599.1	1960	1754	1924	1686	0.885676	-0.175149	0.506616	0.890648	down	no	ZNF207	protein_coding	chr17:32350117-32381886:+	gi|62088010|dbj|BAD92452.1|	879	2e-99	zinc finger protein 207 variant [Homo sapiens]	gi|3935221|gb|AC005899.1|	12289	0	Homo sapiens chromosome 17, clone hRPK.227_G_15, complete sequence	Q9JMD0	328	6e-96	BUB3-interacting and GLEBS motif-containing protein ZNF207	.	.	.	.	pfam13900	GVQW	Putative binding domain. This short domain is often found nested inside other longer domains. The function is not known, but the domain carries a highly conserved GVQW motif. The members are rich in proline and cysteine. This may be a binding domain.	GO:0008608|attachment of spindle microtubules to kinetochore;GO:0051301|cell division;GO:0001578|microtubule bundle formation;GO:0046785|microtubule polymerization;GO:0000070|mitotic sister chromatid segregation;GO:0090307|mitotic spindle assembly;GO:0007094|mitotic spindle assembly checkpoint;GO:0050821|protein stabilization;GO:0051983|regulation of chromosome segregation;	GO:0000777|condensed chromosome kinetochore;GO:0005737|cytoplasm;GO:0000776|kinetochore;GO:0005874|microtubule;GO:0005730|nucleolus;GO:0005654|nucleoplasm;GO:0005634|nucleus;GO:0005819|spindle;GO:1990047|spindle matrix;	GO:0008201|heparin binding;GO:0046872|metal ion binding;GO:0008017|microtubule binding;GO:0003676|nucleic acid binding;	.	.
ENSG00000010256	35	455	42	98	168.924	99	102	472	174	0.774977	-0.367774	0.62495	0.93047	down	no	UQCRC1	protein_coding	chr3:48599002-48610976:-	gi|46593007|ref|NP_003356.2|	2480	0	cytochrome b-c1 complex subunit 1, mitochondrial precursor [Homo sapiens]	gi|46593006|ref|NM_003365.2|	1595	0	Homo sapiens ubiquinol-cytochrome c reductase core protein I (UQCRC1), mRNA	P31930	959	0	Cytochrome b-c1 complex subunit 1, mitochondrial	SPBP23A10.15c	386	2e-127	COG0612	pfam00675	Peptidase_M16	Insulinase (Peptidase family M16).	GO:0009060|aerobic respiration;GO:0006122|mitochondrial electron transport, ubiquinol to cytochrome c;GO:0055114|oxidation-reduction process;GO:0006119|oxidative phosphorylation;GO:0016485|protein processing;GO:0014823|response to activity;GO:0043279|response to alkaloid;	GO:0005829|cytosol;GO:0005743|mitochondrial inner membrane;GO:0005746|mitochondrial respiratory chain;GO:0005750|mitochondrial respiratory chain complex III;GO:0005739|mitochondrion;GO:0043209|myelin sheath;	GO:0004222|metalloendopeptidase activity;GO:0044877|macromolecular complex binding;GO:0008121|ubiquinol-cytochrome-c reductase activity;GO:0031625|ubiquitin protein ligase binding;GO:0008270|zinc ion binding;	K00414	QCR1, UQCRC1; ubiquinol-cytochrome c reductase core subunit 1
ENSG00000010270	2003	932	1552	1635	1258.66	885	1044	806	1011	1.87192	0.904522	0.0162501	0.336385	up	no	STARD3NL	protein_coding	chr7:38178222-38230671:+	gi|119614495|gb|EAW94089.1|	843	2e-101	STARD3 N-terminal like, isoform CRA_b [Homo sapiens]	gi|21749985|dbj|AK091579.1|	3638	0	Homo sapiens cDNA FLJ34260 fis, clone FEBRA2000782, moderately similar to MLN 64 PROTEIN	O95772	234	5e-68	STARD3 N-terminal-like protein	.	.	.	.	pfam10457	MENTAL	Cholesterol-capturing domain. Human meta-static lymph node (MLN) 64 is a late endosomal membrane protein, and carries this MENTAL (MLN64N-terminal) domain at its N-terminus. The domain is composed of four trans-membrane helices with three short intervening loops. The function of the domain is to capture cholesterol and pass it to the associated START domain pfam01852 for transfer to a cytosolic a…	GO:0006700|C21-steroid hormone biosynthetic process;	GO:0005829|cytosol;GO:0016021|integral component of membrane;GO:0043231|intracellular membrane-bounded organelle;GO:0031902|late endosome membrane;GO:0005765|lysosomal membrane;GO:0016020|membrane;GO:0044232|organelle membrane contact site;	GO:0015485|cholesterol binding;GO:0042803|protein homodimerization activity;	.	.
ENSG00000010278	13	1726	128	214	643.887	790	595	1349	815	0.584457	-0.77483	0.375006	0.824237	down	no	CD9	protein_coding	chr12:6199715-6238271:+	gi|655831217|ref|XP_008257939.1|	741	3e-89	PREDICTED: CD9 antigen isoform X1 [Oryctolagus cuniculus]	gi|4731048|gb|AC006057.5|	801	0	Homo sapiens 12 PAC RP1-96H9 (Roswell Park Cancer Institute Human PAC Library) complete sequence	P21926	282	2e-89	CD9 antigen	.	.	.	.	pfam00335	Tetraspannin	Tetraspanin family.	GO:0007420|brain development;GO:0007155|cell adhesion;GO:0007166|cell surface receptor signaling pathway;GO:0071404|cellular response to low-density lipoprotein particle stimulus;GO:0007342|fusion of sperm to egg plasma membrane;GO:0008285|negative regulation of cell proliferation;GO:0051271|negative regulation of cellular component movement;GO:0090331|negative regulation of platelet aggregation;…	GO:0016324|apical plasma membrane;GO:0030669|clathrin-coated endocytic vesicle membrane;GO:0030666|endocytic vesicle membrane;GO:0009897|external side of plasma membrane;GO:0070062|extracellular exosome;GO:0005615|extracellular space;GO:1903561|extracellular vesicle;GO:0005925|focal adhesion;GO:0005887|integral component of plasma membrane;GO:0016020|membrane;GO:0005886|plasma membrane;GO:0031092…	GO:0005178|integrin binding;	K06460	CD9, TSPAN29; CD9 antigen
ENSG00000010292	273	347	329	229	267.609	443	159	242	156	1.33666	0.418628	0.310055	0.786734	up	no	NCAPD2	protein_coding	chr12:6493356-6531955:+	gi|178056552|ref|NP_055680.3|	7001	0	condensin complex subunit 1 [Homo sapiens]	gi|961451|dbj|D63880.1|	4809	0	Homo sapiens mRNA for KIAA0159 gene	Q15021	2700	0	Condensin complex subunit 1	YLR272c	284	1e-77	COG5098	pfam12717	Cnd1	non-SMC mitotic condensation complex subunit 1. The three non-SMC (structural maintenance of chromosomes) subunits of the mitotic condensation complex are Cnd1-3. The whole complex is essential for viability and the condensing of chromosomes in mitosis.	GO:0051301|cell division;GO:0051304|chromosome separation;GO:0010032|meiotic chromosome condensation;GO:0007076|mitotic chromosome condensation;	GO:0000793|condensed chromosome;GO:0000779|condensed chromosome, centromeric region;GO:0000796|condensin complex;GO:0000797|condensin core heterodimer;GO:0005737|cytoplasm;GO:0005829|cytosol;GO:0016020|membrane;GO:0000799|nuclear condensin complex;GO:0005654|nucleoplasm;GO:0005634|nucleus;	GO:0003682|chromatin binding;GO:0042393|histone binding;	K06677	YCS4, CNAP1, CAPD2; condensin complex subunit 1
ENSG00000010295	0	67	14	20	28.46	10	20	110	12	0.720488	-0.472953	0.667823	0.943862	down	no	IFFO1	protein_coding	chr12:6538375-6556083:-	gi|664710508|ref|XP_008512222.1|	1181	3e-149	PREDICTED: intermediate filament family orphan 1, partial [Equus przewalskii]	gi|34367907|emb|BX648743.1|	3065	0	Homo sapiens mRNA; cDNA DKFZp686D0339 (from clone DKFZp686D0339)	Q0D2I5	447	2e-143	Intermediate filament family orphan 1	.	.	.	.	pfam00038	Filament	Intermediate filament protein.	.	GO:0005882|intermediate filament;	.	.	.
ENSG00000010310	0	0	0	0	0.104769	0	0	1	0	0.680973	-0.55433	0.875352	NA	down	no	GIPR	protein_coding	chr19:45668221-45683722:+	gi|817474024|ref|NP_001295347.1|	1703	0	gastric inhibitory polypeptide receptor isoform 2 precursor [Homo sapiens]	gi|817474023|ref|NM_001308418.1|	2873	0	Homo sapiens gastric inhibitory polypeptide receptor (GIPR), transcript variant 2, mRNA	P48546	657	0	Gastric inhibitory polypeptide receptor	.	.	.	.	pfam00002	7tm_2	7 transmembrane receptor (Secretin family). This family is known as Family B, the secretin-receptor family or family 2 of the G-protein-coupled receptors (GCPRs).They have been described in many animal species, but not in plants, fungi or prokaryotes. Three distinct sub-families are recognized. Subfamily B1 contains classical hormone receptors, such as receptors for secretin and glucagon, that ar…	GO:0007190|activation of adenylate cyclase activity;GO:0007166|cell surface receptor signaling pathway;GO:0002029|desensitization of G-protein coupled receptor protein signaling pathway;GO:0031018|endocrine pancreas development;GO:0007186|G-protein coupled receptor signaling pathway;GO:0006091|generation of precursor metabolites and energy;GO:0043950|positive regulation of cAMP-mediated signaling…	GO:0016021|integral component of membrane;GO:0005886|plasma membrane;	GO:0016519|gastric inhibitory peptide receptor activity;GO:0017046|peptide hormone binding;GO:0004888|transmembrane signaling receptor activity;	K04580	GIPR; gastric inhibitory polypeptide receptor
ENSG00000010318	84	217	212	216	195.908	223	185	228	244	0.911572	-0.133571	0.725127	0.955126	down	no	PHF7	protein_coding	chr3:52410660-52423641:+	gi|21361543|ref|NP_057567.3|	1933	0	PHD finger protein 7 isoform 1 [Homo sapiens]	gi|506324984|ref|NM_016483.5|	2127	0	Homo sapiens PHD finger protein 7 (PHF7), transcript variant 1, mRNA	Q9BWX1	749	0	PHD finger protein 7	.	.	.	.	pfam13771	zf-HC5HC2H	PHD-like zinc-binding domain. The members of this family are annotated as containing PHD domain, but the zinc-binding region here is not typical of PHD domains. The conformation here is a well-conserved cysteine-histidine rich region spanning 90 residues, where the Cys and His are arranged as HxxC(31)CxxC(6)CxxCxxxxCxxxxHxxC (21)CxxH.	.	GO:0005829|cytosol;GO:0005794|Golgi apparatus;GO:0016607|nuclear speck;GO:0005654|nucleoplasm;GO:0005634|nucleus;GO:0005886|plasma membrane;	GO:0046872|metal ion binding;	.	.
ENSG00000010322	399	280	246	402	245.143	168	145	232	76	2.48897	1.31555	0.00110796	0.106912	up	yes	NISCH	protein_coding	chr3:52455118-52493068:+	gi|767922214|ref|XP_011531620.1|	3298	0	PREDICTED: nischarin isoform X2 [Homo sapiens]	gi|7022800|dbj|AK001505.1|	5308	0	Homo sapiens cDNA FLJ10643 fis, clone NT2RP2005753, highly similar to Homo sapiens I-1 receptor candidate protein mRNA	Q9Y2I1	1272	0	Nischarin	.	.	.	.	pfam00787	PX	PX domain. PX domains bind to phosphoinositides.	GO:0030036|actin cytoskeleton organization;GO:0006915|apoptotic process;GO:0006006|glucose metabolic process;GO:0030336|negative regulation of cell migration;GO:0048243|norepinephrine secretion;GO:0016601|Rac protein signal transduction;GO:0008217|regulation of blood pressure;GO:0032228|regulation of synaptic transmission, GABAergic;	GO:0005829|cytosol;GO:0005769|early endosome;GO:0016020|membrane;GO:0005886|plasma membrane;GO:0055037|recycling endosome;	GO:0042802|identical protein binding;GO:0005178|integrin binding;GO:0035091|phosphatidylinositol binding;	.	.
ENSG00000010327	51	7	6	13	13.6882	2	11	14	0	3.56594	1.83428	0.118772	0.601425	up	no	STAB1	protein_coding	chr3:52495338-52524495:+	gi|61743978|ref|NP_055951.2|	12621	0	stabilin-1 precursor [Homo sapiens]	gi|61743977|ref|NM_015136.2|	7926	0	Homo sapiens stabilin 1 (STAB1), mRNA	Q9NY15	4858	0	Stabilin-1	alr1819_2	70.9	2e-12	COG2335	pfam00193	Xlink	Extracellular link domain.	GO:0007155|cell adhesion;GO:0007267|cell-cell signaling;GO:0042742|defense response to bacterium;GO:0006954|inflammatory response;GO:0016525|negative regulation of angiogenesis;GO:0006898|receptor-mediated endocytosis;	GO:0030666|endocytic vesicle membrane;GO:0005887|integral component of plasma membrane;GO:0005886|plasma membrane;	GO:0005509|calcium ion binding;GO:0005540|hyaluronic acid binding;GO:0030169|low-density lipoprotein particle binding;GO:0005041|low-density lipoprotein receptor activity;GO:0015035|protein disulfide oxidoreductase activity;GO:0005044|scavenger receptor activity;	K19020	STAB1; stabilin-1
ENSG00000010361	2	4	1	8	3.55465	0	1	1	11	1.16921	0.225537	0.888147	NA	up	no	FUZ	protein_coding	chr19:49806866-49817376:-	gi|20149693|ref|NP_079405.2|	1609	0	protein fuzzy homolog isoform 1 [Homo sapiens]	gi|288541416|ref|NM_025129.4|	1728	0	Homo sapiens fuzzy planar cell polarity protein (FUZ), transcript variant 1, mRNA	Q9BT04	624	0	Protein fuzzy homolog	.	.	.	.	pfam11235	Med25_SD1	Mediator complex subunit 25 synapsin 1. The overall function of the full-length Med25 is efficiently to coordinate the transcriptional activation of RAR/RXR (retinoic acid receptor/retinoic X receptor) in higher eukaryotic cells. Human Med25 consists of several domains with different binding properties, the N-terminal, VWA, domain, this SD1 - synapsin 1 - domain from residues 229-381, a PTOV(B) o…	GO:0060271|cilium morphogenesis;GO:0010172|embryonic body morphogenesis;GO:0048704|embryonic skeletal system morphogenesis;GO:0001736|establishment of planar polarity;GO:0001942|hair follicle development;GO:0090090|negative regulation of canonical Wnt signaling pathway;GO:0030336|negative regulation of cell migration;GO:0008285|negative regulation of cell proliferation;GO:2000314|negative regulat…	GO:0042995|cell projection;GO:0005737|cytoplasm;GO:0005856|cytoskeleton;GO:0070062|extracellular exosome;	.	.	.
ENSG00000010379	0	1	0	0	0.110199	0	0	0	0	1.85105	0.888343	0.801517	NA	up	no	SLC6A13	protein_coding	chr12:220621-262873:-	gi|530398785|ref|XP_005253806.1|	2878	0	PREDICTED: sodium- and chloride-dependent GABA transporter 2 isoform X1 [Homo sapiens]	gi|343432608|ref|NM_016615.4|	2188	0	Homo sapiens solute carrier family 6 member 13 (SLC6A13), transcript variant 1, mRNA	Q9NSD5	1110	0	Sodium- and chloride-dependent GABA transporter 2	MJ1319	204	2e-56	COG0733	pfam00209	SNF	Sodium:neurotransmitter symporter family.	.	GO:0070062|extracellular exosome;GO:0005887|integral component of plasma membrane;GO:0005886|plasma membrane;	GO:0005332|gamma-aminobutyric acid:sodium symporter activity;GO:0005215|transporter activity;	K05039	SLC6A6S; solute carrier family 6 (neurotransmitter transporter, GABA) member 6/8/11/12/13
ENSG00000010404	50	25	30	66	32.157	24	20	17	20	2.40471	1.26586	0.0262409	0.372891	up	yes	IDS	protein_coding	chrX:149476988-149521096:-	gi|4557659|ref|NP_000193.1|	2865	0	iduronate 2-sulfatase isoform a preproprotein [Homo sapiens]	gi|974005370|ref|NM_000202.7|	7578	0	Homo sapiens iduronate 2-sulfatase (IDS), transcript variant 1, mRNA	P22304	1108	0	Iduronate 2-sulfatase	PA0031	135	8e-32	COG3119	pfam00884	Sulfatase	Sulfatase.	GO:0030207|chondroitin sulfate catabolic process;GO:0006027|glycosaminoglycan catabolic process;	GO:0043202|lysosomal lumen;	GO:0004423|iduronate-2-sulfatase activity;GO:0046872|metal ion binding;	K01136	IDS; iduronate 2-sulfatase [EC:3.1.6.13]
ENSG00000010539	1868	3118	1761	2828	2336.7	2751	2245	2485	2132	1.10145	0.139404	0.596257	0.923052	up	no	ZNF200	protein_coding	chr16:3222325-3236221:-	gi|62088018|dbj|BAD92456.1|	1397	1e-178	zinc finger protein 200 variant [Homo sapiens]	gi|2808656|emb|AJ003147.1|	4305	0	Homo sapiens complete genomic sequence between D16S3070 and D16S3275, containing Familial Mediterranean Fever gene disease	P98182	481	4e-155	Zinc finger protein 200	.	.	.	.	pfam13900	GVQW	Putative binding domain. This short domain is often found nested inside other longer domains. The function is not known, but the domain carries a highly conserved GVQW motif. The members are rich in proline and cysteine. This may be a binding domain.	GO:0006351|transcription, DNA-templated;	GO:0005634|nucleus;	GO:0046872|metal ion binding;GO:0003676|nucleic acid binding;GO:0000981|RNA polymerase II transcription factor activity, sequence-specific DNA binding;	K09228	KRAB; KRAB domain-containing zinc finger protein
ENSG00000010626	0	8	23	0	18.2158	43	34	27	19	0.286794	-1.80192	0.124749	0.608913	down	no	LRRC23	protein_coding	chr12:6873569-6914241:+	gi|42542396|ref|NP_964013.1|	1451	0	leucine-rich repeat-containing protein 23 isoform a [Homo sapiens]	gi|206725446|ref|NM_001135217.1|	1698	0	Homo sapiens leucine rich repeat containing 23 (LRRC23), transcript variant 3, mRNA	.	.	.	.	CAC3280_2	77.4	2e-14	COG4886	pfam13855	LRR_8	Leucine rich repeat.	.	.	.	.	.
ENSG00000010671	0	0	2	57	8.061	0	0	4	0	17.8818	4.16042	NA	NA	up	no	BTK	protein_coding	chrX:101349447-101390796:-	gi|565324225|ref|NP_001274273.1|	3530	0	tyrosine-protein kinase BTK isoform 3 [Homo sapiens]	gi|565324224|ref|NM_001287344.1|	2767	0	Homo sapiens Bruton tyrosine kinase (BTK), transcript variant 3, mRNA	Q06187	1290	0	Tyrosine-protein kinase BTK	.	.	.	.	pfam07714	Pkinase_Tyr	Protein tyrosine kinase.	GO:0002250|adaptive immune response;GO:0097190|apoptotic signaling pathway;GO:0042113|B cell activation;GO:0002344|B cell affinity maturation;GO:0050853|B cell receptor signaling pathway;GO:0019722|calcium-mediated signaling;GO:0048469|cell maturation;GO:0098761|cellular response to interleukin-7;GO:0071226|cellular response to molecule of fungal origin;GO:0034614|cellular response to reactive ox…	GO:0005737|cytoplasm;GO:0031410|cytoplasmic vesicle;GO:0005829|cytosol;GO:0031234|extrinsic component of cytoplasmic side of plasma membrane;GO:0042629|mast cell granule;GO:0045121|membrane raft;GO:0005634|nucleus;GO:0048471|perinuclear region of cytoplasm;GO:0005886|plasma membrane;	GO:0005524|ATP binding;GO:0042802|identical protein binding;GO:0046872|metal ion binding;GO:0004715|non-membrane spanning protein tyrosine kinase activity;GO:0005547|phosphatidylinositol-3,4,5-trisphosphate binding;GO:0004713|protein tyrosine kinase activity;GO:0005102|receptor binding;	K07370	BTK; Bruton agammaglobulinemia tyrosine kinase [EC:2.7.10.2]
ENSG00000010704	0	1	0	0	1.93049	15	1	0	0	0.0866697	-3.52833	0.225726	NA	down	no	HFE	protein_coding	chr6:26087281-26098343:+	gi|4504377|ref|NP_000401.1|	1532	0	hereditary hemochromatosis protein isoform 1 precursor [Homo sapiens]	gi|526253097|ref|NG_008720.2|	4158	0	Homo sapiens hemochromatosis (HFE), RefSeqGene (LRG_748) on chromosome 6	P60018	594	0	Hereditary hemochromatosis protein homolog	.	.	.	.	pfam00129	MHC_I	Class I Histocompatibility antigen, domains alpha 1 and 2.	GO:0006879|cellular iron ion homeostasis;GO:0098711|iron ion import across plasma membrane;GO:0002626|negative regulation of T cell antigen processing and presentation;	GO:1990712|HFE-transferrin receptor complex;GO:0016021|integral component of membrane;GO:0005886|plasma membrane;	GO:0005102|receptor binding;GO:1990459|transferrin receptor binding;	.	.
ENSG00000010803	39	28	49	103	53.0477	58	69	44	38	1.19165	0.252958	0.646507	0.938027	up	no	SCMH1	protein_coding	chr1:41027200-41242154:-	gi|426329144|ref|XP_004025603.1|	2944	0	PREDICTED: polycomb protein SCMH1 isoform 1 [Gorilla gorilla gorilla]	gi|288557330|ref|NM_001172218.1|	3323	0	Homo sapiens sex comb on midleg homolog 1 (Drosophila) (SCMH1), transcript variant 3, mRNA	Q96GD3	1123	0	Polycomb protein SCMH1	.	.	.	.	pfam12140	DUF3588	Protein of unknown function (DUF3588). This family of proteins is found in eukaryotes. Proteins in this family are typically between 129 and 866 amino acids in length, and the family is found in association with pfam02820. The exact function of this family is not known.	GO:0009952|anterior/posterior pattern specification;GO:0006338|chromatin remodeling;GO:0016458|gene silencing;GO:0045892|negative regulation of transcription, DNA-templated;GO:0007283|spermatogenesis;GO:0006351|transcription, DNA-templated;	GO:0010369|chromocenter;GO:0005654|nucleoplasm;	.	K11461	SCMH1; polycomb protein SCMH1
ENSG00000010810	190	232	188	102	336.461	673	519	380	517	0.378734	-1.40074	0.000181581	0.0395941	down	yes	FYN	protein_coding	chr6:111660332-111873452:-	gi|148672975|gb|EDL04922.1|	2889	0	Fyn proto-oncogene, isoform CRA_b [Mus musculus]	gi|343962631|ref|NM_002037.5|	3628	0	Homo sapiens FYN proto-oncogene, Src family tyrosine kinase (FYN), transcript variant 1, mRNA	P06241	1092	0	Tyrosine-protein kinase Fyn	BH2504_1	108	4e-24	COG0515	pfam07714	Pkinase_Tyr	Protein tyrosine kinase.	GO:0050798|activated T cell proliferation;GO:0002250|adaptive immune response;GO:0007411|axon guidance;GO:0007596|blood coagulation;GO:0006816|calcium ion transport;GO:0030154|cell differentiation;GO:0016477|cell migration;GO:0071375|cellular response to peptide hormone stimulus;GO:0036120|cellular response to platelet-derived growth factor stimulus;GO:0071560|cellular response to transforming gr…	GO:0005884|actin filament;GO:0044297|cell body;GO:0005829|cytosol;GO:0030425|dendrite;GO:0005768|endosome;GO:0031234|extrinsic component of cytoplasmic side of plasma membrane;GO:0097386|glial cell projection;GO:0045121|membrane raft;GO:0005739|mitochondrion;GO:0005634|nucleus;GO:0005886|plasma membrane;GO:0014069|postsynaptic density;	GO:0043014|alpha-tubulin binding;GO:0005524|ATP binding;GO:0042609|CD4 receptor binding;GO:0042610|CD8 receptor binding;GO:0046875|ephrin receptor binding;GO:0070851|growth factor receptor binding;GO:0042802|identical protein binding;GO:0044325|ion channel binding;GO:0046872|metal ion binding;GO:0004715|non-membrane spanning protein tyrosine kinase activity;GO:0051428|peptide hormone receptor bin…	K05703	FYN; tyrosine-protein kinase Fyn [EC:2.7.10.2]
ENSG00000010818	0	10	8	0	16.1286	27	33	42	20	0.160234	-2.64175	0.0118785	0.296593	down	yes	HIVEP2	protein_coding	chr6:142751469-142956698:-	gi|38260|emb|CAA46596.1|	11429	0	MBP-2 (MHC Binding Protein-2) [Homo sapiens]	gi|110347462|ref|NM_006734.3|	9613	0	Homo sapiens human immunodeficiency virus type I enhancer binding protein 2 (HIVEP2), mRNA	P31629	4343	0	Transcription factor HIVEP2	.	.	.	.	pfam13465	zf-H2C2_2	Zinc-finger double domain.	GO:0007275|multicellular organismal development;GO:0006355|regulation of transcription, DNA-templated;GO:0007165|signal transduction;GO:0006366|transcription from RNA polymerase II promoter;	GO:0005654|nucleoplasm;GO:0005634|nucleus;	GO:0003677|DNA binding;GO:0003700|transcription factor activity, sequence-specific DNA binding;GO:0046872|metal ion binding;GO:0000981|RNA polymerase II transcription factor activity, sequence-specific DNA binding;GO:0043565|sequence-specific DNA binding;GO:0044212|transcription regulatory region DNA binding;	K09239	HIVEP; human immunodeficiency virus type I enhancer-binding protein
ENSG00000010932	0	3	0	0	0.330596	0	0	0	0	3.95921	1.98521	0.570616	NA	up	no	FMO1	protein_coding	chr1:171248471-171285978:+	gi|530364460|ref|XP_005245095.1|	1553	0	PREDICTED: dimethylaniline monooxygenase [N-oxide-forming] 1 isoform X4 [Homo sapiens]	gi|21756678|dbj|AK097039.1|	3124	0	Homo sapiens cDNA FLJ39720 fis, clone SMINT2014282, highly similar to DIMETHYLANILINE MONOOXYGENASE [N-OXIDE FORMING] 1 (EC 1.14.13.8)	Q01740	601	0	Dimethylaniline monooxygenase [N-oxide-forming] 1	CC0774	110	1e-24	COG2072	pfam00743	FMO-like	Flavin-binding monooxygenase-like. This family includes FMO proteins, cyclohexanone mono-oxygenase and a number of different mono-oxygenases.	GO:0017144|drug metabolic process;GO:0070995|NADPH oxidation;GO:0006082|organic acid metabolic process;GO:0032496|response to lipopolysaccharide;GO:0006970|response to osmotic stress;GO:0009404|toxin metabolic process;GO:0006805|xenobiotic metabolic process;	GO:0005788|endoplasmic reticulum lumen;GO:0005789|endoplasmic reticulum membrane;GO:0016021|integral component of membrane;GO:0031090|organelle membrane;	GO:0050660|flavin adenine dinucleotide binding;GO:0004497|monooxygenase activity;GO:0004499|N,N-dimethylaniline monooxygenase activity;GO:0050661|NADP binding;	K00485	FMO; dimethylaniline monooxygenase (N-oxide forming) [EC:1.14.13.8]
ENSG00000011007	1442	879	920	2937	1362.57	1437	1208	957	1111	1.48233	0.567865	0.20957	0.707693	up	no	ELOA	protein_coding	chr1:23743155-23762059:+	gi|208022641|ref|NP_003189.2|	3903	0	transcription elongation factor B polypeptide 3 [Homo sapiens]	gi|675709547|ref|XM_003810757.2|	5004	0	PREDICTED: Pan paniscus transcription elongation factor B (SIII), polypeptide 3 (110kDa, elongin A) (TCEB3), mRNA	Q14241	1507	0	Elongin-A	.	.	.	.	pfam06881	Elongin_A	RNA polymerase II transcription factor SIII (Elongin) subunit A. This family represents a conserved region within RNA polymerase II transcription factor SIII (Elongin) subunit A. In mammals, the Elongin complex activates elongation by RNA polymerase II by suppressing transient pausing of the polymerase at many sites within transcription units. Elongin is a heterotrimer composed of A, B, and C sub…	GO:0006357|regulation of transcription from RNA polymerase II promoter;GO:0006366|transcription from RNA polymerase II promoter;GO:0006368|transcription elongation from RNA polymerase II promoter;	GO:0070449|elongin complex;GO:0005615|extracellular space;GO:0005654|nucleoplasm;	.	K15076	TCEB3, ELOA; transcription elongation factor B, polypeptide 3
ENSG00000011009	1	188	23	13	40.4441	26	42	32	27	1.75236	0.809299	0.414569	0.847027	up	no	LYPLA2	protein_coding	chr1:23791145-23795539:+	gi|829975841|ref|XP_012605962.1|	1340	5e-180	PREDICTED: acyl-protein thioesterase 2 [Microcebus murinus]	gi|20302149|ref|NM_007260.2|	1624	0	Homo sapiens lysophospholipase II (LYPLA2), mRNA	O95372	474	7e-165	Acyl-protein thioesterase 2	SPAC8E11.04c	150	6e-41	COG0400	pfam02230	Abhydrolase_2	Phospholipase/Carboxylesterase. This family consists of both phospholipases and carboxylesterases with broad substrate specificity, and is structurally related to alpha/beta hydrolases pfam00561.	GO:0007411|axon guidance;GO:0006631|fatty acid metabolic process;GO:0002084|protein depalmitoylation;	GO:0005737|cytoplasm;GO:0005829|cytosol;GO:0070062|extracellular exosome;GO:0005795|Golgi stack;	GO:0045296|cadherin binding;GO:0052689|carboxylic ester hydrolase activity;GO:0008474|palmitoyl-(protein) hydrolase activity;	K06130	LYPLA2; lysophospholipase II [EC:3.1.1.5]
ENSG00000011021	22	53	71	16	52.9344	131	32	36	74	0.654549	-0.611426	0.365233	0.819254	down	no	CLCN6	protein_coding	chr1:11806096-11848079:+	gi|379698826|ref|NP_001243888.1|	3916	0	chloride transport protein 6 isoform 2 [Homo sapiens]	gi|379698825|ref|NM_001256959.1|	5628	0	Homo sapiens chloride voltage-gated channel 6 (CLCN6), transcript variant 2, mRNA	P51797	1500	0	Chloride transport protein 6	SPBC887.02	97.1	2e-19	COG0038	pfam00654	Voltage_CLC	Voltage gated chloride channel. This family of ion channels contains 10 or 12 transmembrane helices. Each protein forms a single pore. It has been shown that some members of this family form homodimers. In terms of primary structure, they are unrelated to known cation channels or other types of anion channels. Three ClC subfamilies are found in animals. ClC-1 is involved in setting and restoring …	GO:0006884|cell volume homeostasis;GO:1902476|chloride transmembrane transport;GO:0006821|chloride transport;GO:0034220|ion transmembrane transport;GO:0009612|response to mechanical stimulus;GO:0007165|signal transduction;	GO:0010008|endosome membrane;GO:0016021|integral component of membrane;GO:0005765|lysosomal membrane;	GO:0015297|antiporter activity;GO:0005524|ATP binding;GO:0005247|voltage-gated chloride channel activity;	K05015	CLCN6; chloride channel 6
ENSG00000011028	0	0	2	8	4.00581	3	9	5	6	0.486385	-1.03983	0.499888	0.887784	down	no	MRC2	protein_coding	chr17:62627670-62693597:+	gi|694969019|ref|XP_511600.3|	7807	0	PREDICTED: LOW QUALITY PROTEIN: C-type mannose receptor 2 [Pan troglodytes]	gi|375268685|ref|NM_006039.4|	5719	0	Homo sapiens mannose receptor, C type 2 (MRC2), mRNA	Q9UBG0	2870	0	C-type mannose receptor 2	.	.	.	.	pfam00059	Lectin_C	Lectin C-type domain. This family includes both long and short form C-type	GO:0030574|collagen catabolic process;GO:0006897|endocytosis;GO:0001649|osteoblast differentiation;	GO:0005925|focal adhesion;GO:0005887|integral component of plasma membrane;GO:0016020|membrane;	GO:0030246|carbohydrate binding;GO:0005518|collagen binding;GO:0004888|transmembrane signaling receptor activity;	K06560	MRC; mannose receptor, C type
ENSG00000011105	112	92	25	77	69.409	55	90	70	42	1.34787	0.430684	0.420927	0.849732	up	no	TSPAN9	protein_coding	chr12:3077355-3286564:+	gi|752385035|ref|XP_011215626.1|	1172	1e-145	PREDICTED: tetraspanin-9 isoform X3 [Ailuropoda melanoleuca]	gi|270132562|ref|NM_006675.4|	4322	0	Homo sapiens tetraspanin 9 (TSPAN9), transcript variant 1, mRNA	O75954	436	1e-140	Tetraspanin-9	.	.	.	.	pfam00335	Tetraspannin	Tetraspanin family.	GO:0007166|cell surface receptor signaling pathway;	GO:0005925|focal adhesion;GO:0005887|integral component of plasma membrane;GO:0005886|plasma membrane;GO:0097197|tetraspanin-enriched microdomain;	.	K17350	TSPAN9; tetraspanin-9
ENSG00000011114	413	400	530	552	469.734	471	499	493	442	1.12662	0.171995	0.550171	0.905978	up	no	BTBD7	protein_coding	chr14:93237550-93333092:-	gi|58532587|ref|NP_001002860.2|	5794	0	BTB/POZ domain-containing protein 7 isoform 1 [Homo sapiens]	gi|574286140|ref|NM_001002860.3|	8445	0	Homo sapiens BTB domain containing 7 (BTBD7), transcript variant 1, mRNA	Q9P203	2234	0	BTB/POZ domain-containing protein 7	.	.	.	.	pfam13900	GVQW	Putative binding domain. This short domain is often found nested inside other longer domains. The function is not known, but the domain carries a highly conserved GVQW motif. The members are rich in proline and cysteine. This may be a binding domain.	GO:0007275|multicellular organismal development;GO:0060693|regulation of branching involved in salivary gland morphogenesis;	GO:0005634|nucleus;	.	K10479	BTBD7; BTB/POZ domain-containing protein 7
ENSG00000011132	0	20	0	2	5.13141	9	0	12	3	0.929334	-0.10573	0.953676	0.993745	down	no	APBA3	protein_coding	chr19:3750772-3761692:-	gi|62088786|dbj|BAD92840.1|	1354	2e-171	amyloid beta (A4) precursor protein-binding, family A, member 3 variant [Homo sapiens]	gi|62088785|dbj|AB209603.1|	4235	0	Homo sapiens mRNA for amyloid beta (A4) precursor protein-binding, family A, member 3 variant protein	O96018	311	3e-119	Amyloid-beta A4 precursor protein-binding family A member 3	.	.	.	.	pfam13900	GVQW	Putative binding domain. This short domain is often found nested inside other longer domains. The function is not known, but the domain carries a highly conserved GVQW motif. The members are rich in proline and cysteine. This may be a binding domain.	GO:0007268|synaptic transmission;GO:0001701|in utero embryonic development;GO:0043086|negative regulation of catalytic activity;GO:0015031|protein transport;GO:0010468|regulation of gene expression;	GO:0048471|perinuclear region of cytoplasm;	GO:0001540|beta-amyloid binding;GO:0019899|enzyme binding;GO:0004857|enzyme inhibitor activity;	.	.
ENSG00000011143	21	296	20	89	91.1786	58	60	239	20	1.2119	0.277269	0.744013	0.960777	up	no	MKS1	protein_coding	chr17:58205441-58219605:-	gi|767995166|ref|XP_011523260.1|	2725	0	PREDICTED: Meckel syndrome type 1 protein isoform X2 [Homo sapiens]	gi|260064073|ref|NM_017777.3|	2343	0	Homo sapiens Meckel syndrome, type 1 (MKS1), transcript variant 1, mRNA	Q9NXB0	1041	0	Meckel syndrome type 1 protein	.	.	.	.	pfam07162	B9-C2	Ciliary basal body-associated, B9 protein. The B9-C2 domain is found in proteins associated with the ciliary basal body. B9 domains were identified as a specific family of C2 domains. There are three sub-families represented by this family, notably, Mks1-Xbx7, Stumpy-Tza1 and Tza2 groups of proteins. Mutations in human Mks1 result in the developmental disorder Mechler-Gruber syndrome; mutations i…	GO:0048754|branching morphogenesis of an epithelial tube;GO:0060271|cilium morphogenesis;GO:0061009|common bile duct development;GO:0007368|determination of left/right symmetry;GO:1990403|embryonic brain development;GO:0042733|embryonic digit morphogenesis;GO:0048706|embryonic skeletal system development;GO:0010669|epithelial structure maintenance;GO:0060322|head development;GO:0060122|inner ear …	GO:0005814|centriole;GO:0005813|centrosome;GO:0036064|ciliary basal body;GO:0005737|cytoplasm;GO:0005829|cytosol;GO:0016020|membrane;GO:0036038|TCTN-B9D complex;	.	K19332	MKS1; Meckel syndrome type 1 protein
ENSG00000011198	123	593	207	104	308.251	352	303	683	277	0.685678	-0.544396	0.304933	0.782778	down	no	ABHD5	protein_coding	chr3:43690108-43734371:+	gi|31542303|ref|NP_057090.2|	1724	0	1-acylglycerol-3-phosphate O-acyltransferase ABHD5 [Homo sapiens]	gi|194733760|ref|NM_016006.4|	5298	0	Homo sapiens abhydrolase domain containing 5 (ABHD5), mRNA	Q8WTS1	668	0	1-acylglycerol-3-phosphate O-acyltransferase ABHD5	SPAC6G10.03c	106	4e-23	COG0596	pfam00561	Abhydrolase_1	alpha/beta hydrolase fold. This catalytic domain is found in a very wide range of enzymes.	GO:0030154|cell differentiation;GO:0006631|fatty acid metabolic process;GO:0010891|negative regulation of sequestering of triglyceride;GO:0006654|phosphatidic acid biosynthetic process;GO:0010898|positive regulation of triglyceride catabolic process;	GO:0005829|cytosol;GO:0005811|lipid particle;	GO:0003841|1-acylglycerol-3-phosphate O-acyltransferase activity;GO:0042171|lysophosphatidic acid acyltransferase activity;	K13699	ABHD5, CGI-58; abhydrolase domain-containing protein 5 [EC:2.3.1.51]
ENSG00000011201	179	195	303	236	207.923	265	122	193	180	1.3636	0.447425	0.242467	0.73271	up	no	ANOS1	protein_coding	chrX:8528874-8732137:-	gi|119619165|gb|EAW98759.1|	3283	0	Kallmann syndrome 1 sequence [Homo sapiens]	gi|119395745|ref|NM_000216.2|	6265	0	Homo sapiens anosmin 1 (ANOS1), mRNA	P23352	1267	0	Anosmin-1	.	.	.	.	pfam00095	WAP	WAP-type (Whey Acidic Protein) 'four-disulfide core'.	GO:0007411|axon guidance;GO:0007155|cell adhesion;GO:0006935|chemotaxis;GO:0008543|fibroblast growth factor receptor signaling pathway;	GO:0031012|extracellular matrix;GO:0005576|extracellular region;GO:0005615|extracellular space;GO:0005886|plasma membrane;	GO:0005201|extracellular matrix structural constituent;GO:0008201|heparin binding;GO:0004867|serine-type endopeptidase inhibitor activity;	.	.
ENSG00000011243	34	84	41	11	48.3174	51	36	62	81	0.790653	-0.338883	0.583557	0.920079	down	no	AKAP8L	protein_coding	chr19:15380050-15419141:-	gi|426387584|ref|XP_004060245.1|	1343	6e-170	PREDICTED: A-kinase anchor protein 8-like isoform 1 [Gorilla gorilla gorilla]	gi|7022943|dbj|AK001594.1|	2749	0	Homo sapiens cDNA FLJ10732 fis, clone NT2RP3001384, highly similar to A-kinase anchor protein 8	Q9ULX6	484	1e-157	A-kinase anchor protein 8-like	.	.	.	.	pfam04988	AKAP95	A-kinase anchoring protein 95 (AKAP95). A-kinase (or PKA)-anchoring protein AKAP95 is implicated in mitotic chromosome condensation by acting as a targeting molecule for the condensin complex. The protein contains two zinc fingers which are thought to mediate the binding of AKAP95 to DNA.	GO:0044839|cell cycle G2/M phase transition;GO:0007076|mitotic chromosome condensation;GO:0006397|mRNA processing;GO:0051081|nuclear envelope disassembly;GO:0031065|positive regulation of histone deacetylation;GO:0045944|positive regulation of transcription from RNA polymerase II promoter;GO:0033127|regulation of histone phosphorylation;GO:0010793|regulation of mRNA export from nucleus;GO:0008380…	GO:0000785|chromatin;GO:0005737|cytoplasm;GO:0016363|nuclear matrix;GO:0016607|nuclear speck;GO:0005634|nucleus;GO:0016605|PML body;	GO:0017151|DEAD/H-box RNA helicase binding;GO:0003677|DNA binding;GO:0042826|histone deacetylase binding;GO:0005521|lamin binding;GO:0046872|metal ion binding;GO:0034237|protein kinase A regulatory subunit binding;GO:0003723|RNA binding;	K15978	AKAP8L, HA95; A-kinase anchor protein 8-like protein
ENSG00000011258	722	698	975	1008	782.9	934	708	569	672	1.33213	0.413738	0.206648	0.706429	up	no	MBTD1	protein_coding	chr17:51177425-51260163:-	gi|795571492|ref|XP_011910228.1|	3089	0	PREDICTED: MBT domain-containing protein 1 isoform X3 [Cercocebus atys]	gi|158508475|ref|NM_017643.2|	5365	0	Homo sapiens mbt domain containing 1 (MBTD1), mRNA	Q05BQ5	1144	0	MBT domain-containing protein 1	.	.	.	.	pfam02820	MBT	mbt repeat. The function of this repeat is unknown, but is found in a number of nuclear proteins such as drosophila sex comb on midleg protein. The repeat is found in up to four copies. The repeat contains a completely conserved glutamate at its amino terminus that may be important for function.	GO:0006325|chromatin organization;GO:0048706|embryonic skeletal system development;GO:0006355|regulation of transcription, DNA-templated;GO:0006351|transcription, DNA-templated;	GO:0005634|nucleus;	GO:0035064|methylated histone binding;GO:0008270|zinc ion binding;	.	.
ENSG00000011260	326	458	265	440	365.176	402	266	638	232	1.10187	0.139948	0.706237	0.951379	up	no	UTP18	protein_coding	chr17:51260546-51297936:+	gi|119614965|gb|EAW94559.1|	2579	0	WD repeat domain 50 [Homo sapiens]	gi|118344455|ref|NM_016001.2|	1876	0	Homo sapiens UTP18, small subunit processome component (UTP18), mRNA	Q9Y5J1	941	0	U3 small nucleolar RNA-associated protein 18 homolog	.	.	.	.	pfam15503	PPP1R35_C	Protein phosphatase 1 regulatory subunit 35 C-terminus. This is the C-terminus of protein phosphatase 1 regulatory subunit 35. This protein interacts with and inhibits the serine/threonine-protein phosphatase PPP1CA.	GO:0000462|maturation of SSU-rRNA from tricistronic rRNA transcript (SSU-rRNA, 5.8S rRNA, LSU-rRNA);GO:0006364|rRNA processing;	GO:0031965|nuclear membrane;GO:0005730|nucleolus;GO:0005654|nucleoplasm;GO:0005634|nucleus;GO:0034388|Pwp2p-containing subcomplex of 90S preribosome;GO:0032040|small-subunit processome;	GO:0003723|RNA binding;	K14553	UTP18; U3 small nucleolar RNA-associated protein 18
ENSG00000011275	5797	5434	4230	8446	4980.59	4885	3607	4166	3451	1.6764	0.745363	0.0169707	0.336385	up	no	RNF216	protein_coding	chr7:5620047-5781739:-	gi|46370057|ref|NP_996999.1|	4137	0	E3 ubiquitin-protein ligase RNF216 isoform b [Homo sapiens]	gi|319803089|ref|NM_207116.2|	5636	0	Homo sapiens ring finger protein 216 (RNF216), transcript variant 2, mRNA	Q9NWF9	1595	0	E3 ubiquitin-protein ligase RNF216	.	.	.	.	pfam13900	GVQW	Putative binding domain. This short domain is often found nested inside other longer domains. The function is not known, but the domain carries a highly conserved GVQW motif. The members are rich in proline and cysteine. This may be a binding domain.	GO:0006915|apoptotic process;GO:0032480|negative regulation of type I interferon production;GO:0043161|proteasome-mediated ubiquitin-dependent protein catabolic process;GO:0070936|protein K48-linked ubiquitination;GO:0050691|regulation of defense response to virus by host;GO:0032648|regulation of interferon-beta production;GO:0016032|viral process;	GO:0005829|cytosol;GO:0005654|nucleoplasm;GO:0005634|nucleus;	GO:0046872|metal ion binding;GO:0061630|ubiquitin protein ligase activity;	K11976	RNF216; TRIAD3; E3 ubiquitin-protein ligase RNF216 [EC:2.3.2.27]
ENSG00000011295	16	29	73	4	50.7318	97	87	66	50	0.466051	-1.10144	0.137114	0.626604	down	no	TTC19	protein_coding	chr17:15999784-16045015:+	gi|10438636|dbj|BAB15296.1|	808	9e-98	unnamed protein product [Homo sapiens]	gi|21753954|dbj|AK094819.1|	2991	0	Homo sapiens cDNA FLJ37500 fis, clone BRAWH2016166, highly similar to Tetratricopeptide repeat protein 19	Q6DKK2	317	1e-96	Tetratricopeptide repeat protein 19, mitochondrial	.	.	.	.	pfam13900	GVQW	Putative binding domain. This short domain is often found nested inside other longer domains. The function is not known, but the domain carries a highly conserved GVQW motif. The members are rich in proline and cysteine. This may be a binding domain.	GO:0000910|cytokinesis;GO:0034551|mitochondrial respiratory chain complex III assembly;GO:0055114|oxidation-reduction process;	GO:0005813|centrosome;GO:0030496|midbody;GO:0005743|mitochondrial inner membrane;GO:0005739|mitochondrion;GO:0070469|respiratory chain;	.	K18169	TTC19; tetratricopeptide repeat protein 19, mitochondrial
ENSG00000011304	207	613	253	844	475.331	510	456	599	459	1.03536	0.0501286	0.910212	0.985212	up	no	PTBP1	protein_coding	chr19:797075-812327:+	gi|62087400|dbj|BAD92147.1|	1506	0	polypyrimidine tract-binding protein 1 isoform c variant [Homo sapiens]	gi|62087399|dbj|AB208910.1|	4640	0	Homo sapiens mRNA for polypyrimidine tract-binding protein 1 isoform c variant protein	P17225	531	8e-171	Polypyrimidine tract-binding protein 1	.	.	.	.	pfam13893	RRM_5	RNA recognition motif. (a.k.a. RRM, RBD, or RNP domain). The RRM motif is probably diagnostic of an RNA binding protein. RRMs are found in a variety of RNA binding proteins, including various hnRNP proteins, proteins implicated in regulation of alternative splicing, and protein components of snRNPs. The motif also appears in a few single stranded DNA binding proteins.	GO:0070935|3'-UTR-mediated mRNA stabilization;GO:0075522|IRES-dependent viral translational initiation;GO:0006397|mRNA processing;GO:0048025|negative regulation of mRNA splicing, via spliceosome;GO:0051148|negative regulation of muscle cell differentiation;GO:0033119|negative regulation of RNA splicing;GO:0000956|nuclear-transcribed mRNA catabolic process;GO:0032024|positive regulation of insulin…	GO:0005737|cytoplasm;GO:0044306|neuron projection terminus;GO:0005634|nucleus;	GO:0003729|mRNA binding;GO:0036002|pre-mRNA binding;GO:0001069|regulatory region RNA binding;GO:0043565|sequence-specific DNA binding;GO:0003697|single-stranded DNA binding;GO:0000014|single-stranded DNA endodeoxyribonuclease activity;	.	.
ENSG00000011332	11	19	22	35	28.5943	30	66	37	18	0.649557	-0.622473	0.322965	0.795683	down	no	DPF1	protein_coding	chr19:38211006-38229714:-	gi|585420398|ref|NP_001276907.1|	2126	0	zinc finger protein neuro-d4 isoform d [Homo sapiens]	gi|585420397|ref|NM_001289978.1|	2356	0	Homo sapiens double PHD fingers 1 (DPF1), transcript variant 4, mRNA	P56163	758	0	Zinc finger protein neuro-d4	.	.	.	.	pfam14051	Requiem_N	N-terminal domain of DPF2/REQ. This putative domain has been detected on the human DPF2 protein and was subsequently targeted for structure determination by the Joint Center for Structural Genomics (JCSG). Possibly, the C-terminus extends by 30 amino acids and forms a separate domain. DPF2 interacts with estrogen related receptor alpha (Err-alpha), an orphan receptor which acts as a regulator in …	GO:0007399|nervous system development;GO:0006355|regulation of transcription, DNA-templated;GO:0006351|transcription, DNA-templated;	GO:0005737|cytoplasm;GO:0071565|nBAF complex;	GO:0003676|nucleic acid binding;GO:0008270|zinc ion binding;	.	.
ENSG00000011347	2	0	0	0	0.680992	0	0	0	3	0.721595	-0.470739	0.891916	NA	down	no	SYT7	protein_coding	chr11:61513714-61581148:-	gi|530397569|ref|XP_005274440.1|	3335	0	PREDICTED: synaptotagmin-7 isoform X2 [Homo sapiens]	gi|663429617|ref|NM_001300773.1|	5908	0	Homo sapiens synaptotagmin 7 (SYT7), transcript variant 3, mRNA	O43581	659	0	Synaptotagmin-7	YOR086c	64.3	4e-09	COG5038	pfam00168	C2	C2 domain.	GO:0048791|calcium ion-dependent exocytosis of neurotransmitter;GO:0006909|phagocytosis;GO:0090385|phagosome-lysosome fusion;GO:0001778|plasma membrane repair;GO:0045956|positive regulation of calcium ion-dependent exocytosis;GO:0046850|regulation of bone remodeling;GO:0017158|regulation of calcium ion-dependent exocytosis;GO:0014059|regulation of dopamine secretion;GO:0070092|regulation of gluca…	GO:0043679|axon terminus;GO:0030054|cell junction;GO:0005829|cytosol;GO:0030425|dendrite;GO:0031045|dense core granule;GO:0032009|early phagosome;GO:0070062|extracellular exosome;GO:0016021|integral component of membrane;GO:0005765|lysosomal membrane;GO:0005764|lysosome;GO:0043025|neuronal cell body;GO:0005778|peroxisomal membrane;GO:0005777|peroxisome;GO:0030670|phagocytic vesicle membrane;GO:00…	GO:0005509|calcium ion binding;GO:0005544|calcium-dependent phospholipid binding;GO:0005516|calmodulin binding;GO:0030276|clathrin binding;GO:0005546|phosphatidylinositol-4,5-bisphosphate binding;GO:0001786|phosphatidylserine binding;GO:0019905|syntaxin binding;	.	.
ENSG00000011376	1379	1494	1776	1132	1571.7	1567	1552	1300	2454	0.930297	-0.104237	0.773595	0.967092	down	no	LARS2	protein_coding	chr3:45388561-45554726:+	gi|7661872|ref|NP_056155.1|	4880	0	probable leucine--tRNA ligase, mitochondrial [Homo sapiens]	gi|18583887|gb|AC099539.2|	7377	0	Homo sapiens chromosome 3 clone RP11-107O13, complete sequence	Q15031	1884	0	Probable leucine--tRNA ligase, mitochondrial	sll1074	701	0	COG0495	pfam09334	tRNA-synt_1g	tRNA synthetases class I (M). This family includes methionyl tRNA synthetases.	GO:0006429|leucyl-tRNA aminoacylation;GO:0032543|mitochondrial translation;GO:0006418|tRNA aminoacylation for protein translation;	GO:0005759|mitochondrial matrix;GO:0005739|mitochondrion;	GO:0002161|aminoacyl-tRNA editing activity;GO:0005524|ATP binding;GO:0004823|leucine-tRNA ligase activity;	K01869	LARS, leuS; leucyl-tRNA synthetase [EC:6.1.1.4]
ENSG00000011405	17066	9903	13418	7031	11079.9	11399	10392	8469	10333	1.33842	0.420532	0.277245	0.763917	up	no	PIK3C2A	protein_coding	chr11:17077730-17207983:-	gi|157671929|ref|NP_002636.2|	8826	0	phosphatidylinositol 4-phosphate 3-kinase C2 domain-containing subunit alpha [Homo sapiens]	gi|767966085|ref|XM_005252978.3|	8227	0	PREDICTED: Homo sapiens phosphatidylinositol-4-phosphate 3-kinase, catalytic subunit type 2 alpha (PIK3C2A), transcript variant X2, mRNA	O00443	3404	0	Phosphatidylinositol 4-phosphate 3-kinase C2 domain-containing subunit alpha	SPAC458.05	210	1e-54	COG5032	pfam00454	PI3_PI4_kinase	Phosphatidylinositol 3- and 4-kinase. Some members of this family probably do not have lipid kinase activity and are protein kinases.	GO:0016477|cell migration;GO:0048268|clathrin coat assembly;GO:0006897|endocytosis;GO:0007173|epidermal growth factor receptor signaling pathway;GO:0006887|exocytosis;GO:0008286|insulin receptor signaling pathway;GO:0061024|membrane organization;GO:0014065|phosphatidylinositol 3-kinase signaling;GO:0006661|phosphatidylinositol biosynthetic process;GO:0048008|platelet-derived growth factor recepto…	GO:0030136|clathrin-coated vesicle;GO:0005737|cytoplasm;GO:0005829|cytosol;GO:0070062|extracellular exosome;GO:0005794|Golgi apparatus;GO:0016020|membrane;GO:0005634|nucleus;GO:0005942|phosphatidylinositol 3-kinase complex;GO:0005886|plasma membrane;GO:0031982|vesicle;	GO:0016303|1-phosphatidylinositol-3-kinase activity;GO:0035005|1-phosphatidylinositol-4-phosphate 3-kinase activity;GO:0005524|ATP binding;GO:0035004|phosphatidylinositol 3-kinase activity;GO:0035091|phosphatidylinositol binding;	K00923	PIK3C2; phosphatidylinositol-4-phosphate 3-kinase [EC:2.7.1.154]
ENSG00000011422	0	16	0	2	43.8923	160	94	78	35	0.0498696	-4.32569	1.44199e-05	0.00781002	down	yes	PLAUR	protein_coding	chr19:43646095-43670547:-	gi|53829381|ref|NP_001005377.1|	1347	0	urokinase plasminogen activator surface receptor isoform 3 precursor [Homo sapiens]	gi|517197|gb|U08839.1|HSU08839	1603	0	Human urokinase-type plasminogen activator receptor mRNA, complete cds	Q03405	497	3e-172	Urokinase plasminogen activator surface receptor	.	.	.	.	pfam00021	UPAR_LY6	u-PAR/Ly-6 domain. This extracellular disulphide bond rich domain is related to pfam00087.	GO:0007596|blood coagulation;GO:0006935|chemotaxis;GO:0042730|fibrinolysis;GO:0043066|negative regulation of apoptotic process;GO:2001268|negative regulation of cysteine-type endopeptidase activity involved in apoptotic signaling pathway;GO:2001243|negative regulation of intrinsic apoptotic signaling pathway;GO:0043312|neutrophil degranulation;GO:0043388|positive regulation of DNA binding;GO:0045…	GO:0031225|anchored component of membrane;GO:0009986|cell surface;GO:0005788|endoplasmic reticulum lumen;GO:0005789|endoplasmic reticulum membrane;GO:0005576|extracellular region;GO:0019898|extrinsic component of membrane;GO:0005925|focal adhesion;GO:0016021|integral component of membrane;GO:0005887|integral component of plasma membrane;GO:0071438|invadopodium membrane;GO:0005886|plasma membrane;…	GO:0019899|enzyme binding;GO:0019904|protein domain specific binding;GO:0038023|signaling receptor activity;GO:0005102|receptor binding;GO:0030377|urokinase plasminogen activator receptor activity;	K03985	PLAUR; plasminogen activator, urokinase receptor
ENSG00000011426	7440	6637	7036	8611	6932.16	8093	5512	5678	6722	1.287	0.364015	0.215427	0.711515	up	no	ANLN	protein_coding	chr7:36389821-36453791:+	gi|31657094|ref|NP_061155.2|	5623	0	actin-binding protein anillin isoform 1 [Homo sapiens]	gi|697272137|ref|NM_018685.4|	4731	0	Homo sapiens anillin actin binding protein (ANLN), transcript variant 1, mRNA	Q9NQW6	2144	0	Anillin	.	.	.	.	pfam08174	Anillin	Cell division protein anillin. Anillin is a protein involved in septin organisation during cell division. It is an actin binding protein that is localized to the cleavage furrow, and it maintains the localisation of active myosin, which ensures the spatial control of concerted contraction during cytokinesis.	GO:0090521|glomerular visceral epithelial cell migration;GO:0002244|hematopoietic progenitor cell differentiation;GO:0000281|mitotic cytokinesis;GO:1904172|positive regulation of bleb assembly;GO:0007096|regulation of exit from mitosis;GO:0000921|septin ring assembly;	GO:0015629|actin cytoskeleton;GO:0005826|actomyosin contractile ring;GO:0032059|bleb;GO:0099738|cell cortex region;GO:0030496|midbody;GO:0005654|nucleoplasm;	GO:0003779|actin binding;GO:0045296|cadherin binding;	K18621	ANLN; actin-binding protein anillin
ENSG00000011451	48	202	136	146	139.66	123	173	146	179	0.921787	-0.117495	0.790954	0.971225	down	no	WIZ	protein_coding	chr19:15419978-15449956:-	gi|530415050|ref|XP_005260061.1|	8228	0	PREDICTED: protein Wiz isoform X1 [Homo sapiens]	gi|768003330|ref|XM_005260004.3|	7360	0	PREDICTED: Homo sapiens widely interspaced zinc finger motifs (WIZ), transcript variant X1, mRNA	O95785	1737	0	Protein Wiz	.	.	.	.	pfam13900	GVQW	Putative binding domain. This short domain is often found nested inside other longer domains. The function is not known, but the domain carries a highly conserved GVQW motif. The members are rich in proline and cysteine. This may be a binding domain.	GO:0010571|positive regulation of nuclear cell cycle DNA replication;GO:0070208|protein heterotrimerization;GO:0050821|protein stabilization;	GO:0070062|extracellular exosome;GO:0030496|midbody;GO:0005654|nucleoplasm;GO:0005634|nucleus;	GO:0046872|metal ion binding;GO:0003676|nucleic acid binding;GO:0000981|RNA polymerase II transcription factor activity, sequence-specific DNA binding;GO:0070984|SET domain binding;	.	.
ENSG00000011454	7653	4819	5147	10531	6038.73	6081	5092	4777	4113	1.6026	0.680419	0.0609214	0.496115	up	no	RABGAP1	protein_coding	chr9:122940833-123104866:+	gi|164519084|ref|NP_036329.3|	5229	0	rab GTPase-activating protein 1 [Homo sapiens]	gi|164519083|ref|NM_012197.3|	4986	0	Homo sapiens RAB GTPase activating protein 1 (RABGAP1), mRNA	Q9Y3P9	1997	0	Rab GTPase-activating protein 1	.	.	.	.	pfam00566	RabGAP-TBC	Rab-GTPase-TBC domain. Identification of a TBC domain in GYP6_YEAST and GYP7_YEAST, which are GTPase activator proteins of yeast Ypt6 and Ypt7, implies that these domains are GTPase activator proteins of Rab-like small GTPases.	GO:0090630|activation of GTPase activity;GO:0007049|cell cycle;GO:0006886|intracellular protein transport;GO:0043087|regulation of GTPase activity;GO:0031338|regulation of vesicle fusion;	GO:0005813|centrosome;GO:0005829|cytosol;GO:0012505|endomembrane system;GO:0005875|microtubule associated complex;	GO:0005096|GTPase activator activity;GO:0017137|Rab GTPase binding;GO:0015631|tubulin binding;	.	.
ENSG00000011465	23	1	69	0	38.5804	5	89	132	6	0.507444	-0.97868	0.461057	0.871673	down	no	DCN	protein_coding	chr12:91140484-91182824:-	gi|4503271|ref|NP_001911.1|	1747	0	decorin isoform a preproprotein [Homo sapiens]	gi|22003938|gb|AC009728.14|	5771	0	Homo sapiens 12 BAC RP11-864B16 (Roswell Park Cancer Institute Human BAC Library) complete sequence	Q5R1V9	677	0	Decorin	SPy1798	60.5	7e-08	COG4886	pfam13855	LRR_8	Leucine rich repeat.	GO:0019221|cytokine-mediated signaling pathway;GO:0016525|negative regulation of angiogenesis;GO:0010596|negative regulation of endothelial cell migration;GO:0046426|negative regulation of JAK-STAT cascade;GO:0006469|negative regulation of protein kinase activity;GO:1900747|negative regulation of vascular endothelial growth factor signaling pathway;GO:0019800|peptide cross-linking via chondroitin…	GO:0005737|cytoplasm;GO:0005576|extracellular region;	GO:0005518|collagen binding;GO:0050840|extracellular matrix binding;GO:0005539|glycosaminoglycan binding;GO:0004860|protein kinase inhibitor activity;	K04660	DCN; decorin
ENSG00000011478	0	8	7	44	9.42611	3	1	5	7	4.00345	2.00124	0.123781	0.608226	up	no	QPCTL	protein_coding	chr19:45692666-45703989:+	gi|92110027|ref|NP_060129.2|	1675	0	glutaminyl-peptide cyclotransferase-like protein isoform 1 [Homo sapiens]	gi|254281333|ref|NM_017659.3|	2125	0	Homo sapiens glutaminyl-peptide cyclotransferase-like (QPCTL), transcript variant 1, mRNA	Q9NXS2	649	0	Glutaminyl-peptide cyclotransferase-like protein	.	.	.	.	pfam04389	Peptidase_M28	Peptidase family M28.	GO:0017186|peptidyl-pyroglutamic acid biosynthetic process, using glutaminyl-peptide cyclotransferase;	GO:0005794|Golgi apparatus;GO:0000139|Golgi membrane;GO:0016021|integral component of membrane;GO:0016020|membrane;	GO:0016603|glutaminyl-peptide cyclotransferase activity;GO:0008270|zinc ion binding;	K00683	QPCT; glutaminyl-peptide cyclotransferase [EC:2.3.2.5]
ENSG00000011485	0	12	5	0	7.45109	3	32	8	4	0.374245	-1.41795	0.328687	0.799259	down	no	PPP5C	protein_coding	chr19:46347087-46392981:+	gi|62088810|dbj|BAD92852.1|	1306	2e-164	protein phosphatase 5, catalytic subunit variant [Homo sapiens]	gi|62088809|dbj|AB209615.1|	4657	0	Homo sapiens mRNA for protein phosphatase 5, catalytic subunit variant protein	P53041	313	3e-92	Serine/threonine-protein phosphatase 5	SPBC3F6.01c_2	187	6e-51	COG0639	pfam00149	Metallophos	Calcineurin-like phosphoesterase. This family includes a diverse range of phosphoesterases, including protein phosphoserine phosphatases, nucleotidases, sphingomyelin phosphodiesterases and 2'-3' cAMP phosphodiesterases as well as nucleases such as bacterial SbcD or yeast MRE11. The most conserved regions in this superfamily centre around the metal chelating residues.	GO:0071276|cellular response to cadmium ion;GO:0070301|cellular response to hydrogen peroxide;GO:0006281|DNA repair;GO:0016576|histone dephosphorylation;GO:0000165|MAPK cascade;GO:0000278|mitotic cell cycle;GO:1901215|negative regulation of neuron death;GO:0001933|negative regulation of protein phosphorylation;GO:0070262|peptidyl-serine dephosphorylation;GO:0035970|peptidyl-threonine dephosphoryl…	GO:0005829|cytosol;GO:0043231|intracellular membrane-bounded organelle;GO:0005654|nucleoplasm;GO:0005634|nucleus;GO:0043204|perikaryon;GO:0005886|plasma membrane;GO:0032991|macromolecular complex;GO:1990635|proximal dendrite;	GO:0043531|ADP binding;GO:0005524|ATP binding;GO:0001965|G-protein alpha-subunit binding;GO:0051879|Hsp90 protein binding;GO:0042802|identical protein binding;GO:0008289|lipid binding;GO:0046872|metal ion binding;GO:0008017|microtubule binding;GO:0016791|phosphatase activity;GO:0004721|phosphoprotein phosphatase activity;GO:0004722|protein serine/threonine phosphatase activity;GO:0003723|RNA bind…	K04460	PPP5C; serine/threonine-protein phosphatase 5 [EC:3.1.3.16]
ENSG00000011523	222	362	160	601	393.247	653	449	515	313	0.777652	-0.362804	0.411665	0.846551	down	no	CEP68	protein_coding	chr2:65056366-65087004:+	gi|154800457|ref|NP_055962.2|	3586	0	centrosomal protein of 68 kDa isoform a [Homo sapiens]	gi|154800456|ref|NM_015147.2|	5803	0	Homo sapiens centrosomal protein 68kDa (CEP68), transcript variant 1, mRNA	Q76N32	1338	0	Centrosomal protein of 68 kDa	.	.	.	.	pfam13900	GVQW	Putative binding domain. This short domain is often found nested inside other longer domains. The function is not known, but the domain carries a highly conserved GVQW motif. The members are rich in proline and cysteine. This may be a binding domain.	GO:0010457|centriole-centriole cohesion;GO:0007098|centrosome cycle;GO:0033365|protein localization to organelle;	GO:0030054|cell junction;GO:0005813|centrosome;GO:0005829|cytosol;GO:0005815|microtubule organizing center;GO:0005634|nucleus;	GO:0019904|protein domain specific binding;GO:0019901|protein kinase binding;	K16764	CEP68; centrosomal protein CEP68
ENSG00000011566	1653	966	1162	745	1078.12	1178	1115	809	963	1.27485	0.350331	0.358429	0.815803	up	no	MAP4K3	protein_coding	chr2:39249266-39437301:-	gi|15451902|ref|NP_003609.2|	4470	0	mitogen-activated protein kinase kinase kinase kinase 3 isoform 1 [Homo sapiens]	gi|394025667|ref|NM_003618.3|	4335	0	Homo sapiens mitogen-activated protein kinase kinase kinase kinase 3 (MAP4K3), transcript variant 1, mRNA	Q8IVH8	1706	0	Mitogen-activated protein kinase kinase kinase kinase 3	.	.	.	.	pfam00069	Pkinase	Protein kinase domain.	GO:0035556|intracellular signal transduction;GO:0007254|JNK cascade;GO:0006468|protein phosphorylation;GO:0042981|regulation of apoptotic process;GO:0007346|regulation of mitotic cell cycle;GO:0034612|response to tumor necrosis factor;GO:0009411|response to UV;	GO:0005737|cytoplasm;	GO:0005524|ATP binding;GO:0008349|MAP kinase kinase kinase kinase activity;GO:0004672|protein kinase activity;GO:0004674|protein serine/threonine kinase activity;	K04406	MAP4K3, GLK; mitogen-activated protein kinase kinase kinase kinase 3 [EC:2.7.11.1]
ENSG00000011600	0	0	0	1	0.242779	1	0	0	0	1.12273	0.167009	0.962306	NA	up	no	TYROBP	protein_coding	chr19:35904401-35908295:-	gi|635038319|ref|XP_007994637.1|	502	2e-60	PREDICTED: TYRO protein tyrosine kinase-binding protein isoform X2 [Chlorocebus sabaeus]	gi|291045275|ref|NR_033390.1|	280	4e-143	Homo sapiens TYRO protein tyrosine kinase binding protein (TYROBP), transcript variant 5, non-coding RNA	O43914	194	8e-62	TYRO protein tyrosine kinase-binding protein	.	.	.	.	pfam07213	DAP10	DAP10 membrane protein. This family consists of several mammalian DAP10 membrane proteins. In activated mouse natural killer (NK) cells, the NKG2D receptor associates with two intracellular adaptors, DAP10 and DAP12, which trigger phosphatidyl inositol 3 kinase (PI3K) and Syk family protein tyrosine kinases, respectively. It has been suggested that the DAP10-PI3K pathway is sufficient to initiate…	GO:0006968|cellular defense response;GO:0045087|innate immune response;GO:0007229|integrin-mediated signaling pathway;GO:0035556|intracellular signal transduction;GO:0002281|macrophage activation involved in immune response;GO:0043312|neutrophil degranulation;GO:0030316|osteoclast differentiation;GO:0050776|regulation of immune response;GO:2001204|regulation of osteoclast development;GO:0007165|s…	GO:0009986|cell surface;GO:0005887|integral component of plasma membrane;GO:0005886|plasma membrane;GO:0030667|secretory granule membrane;	GO:0042802|identical protein binding;GO:0005102|receptor binding;	K07992	TYROBP, DAP12; TYRO protein tyrosine kinase binding protein
ENSG00000011638	0	4	0	55	9.60957	4	3	12	0	3.64484	1.86585	NA	NA	up	no	TMEM159	protein_coding	chr16:21158377-21180616:+	gi|795367612|ref|XP_011787281.1|	663	8e-79	PREDICTED: promethin isoform X2 [Colobus angolensis palliatus]	gi|685156921|ref|NM_001301771.1|	2014	0	Homo sapiens transmembrane protein 159 (TMEM159), transcript variant 4, mRNA	Q96B96	254	7e-79	Promethin	.	.	.	.	pfam13900	GVQW	Putative binding domain. This short domain is often found nested inside other longer domains. The function is not known, but the domain carries a highly conserved GVQW motif. The members are rich in proline and cysteine. This may be a binding domain.	.	GO:0016021|integral component of membrane;	.	.	.
ENSG00000012048	4429	3381	2219	5075	3508.41	4466	3122	2870	2736	1.29604	0.374105	0.30245	0.781612	up	no	BRCA1	protein_coding	chr17:43044295-43170245:-	gi|237681119|ref|NP_009231.2|	9387	0	breast cancer type 1 susceptibility protein isoform 2 [Homo sapiens]	gi|237681118|ref|NM_007300.3|	7270	0	Homo sapiens breast cancer 1 (BRCA1), transcript variant 2, mRNA	P38398	3559	0	Breast cancer type 1 susceptibility protein	.	.	.	.	pfam04873	EIN3	Ethylene insensitive 3. Ethylene insensitive 3 (EIN3) proteins are a family of plant DNA-binding proteins that regulate transcription in response to the gaseous plant hormone ethylene, and are essential for ethylene-mediated responses including the triple response, cell growth inhibition, and accelerated senescence.	GO:0030521|androgen receptor signaling pathway;GO:0006915|apoptotic process;GO:0006974|cellular response to DNA damage stimulus;GO:0071681|cellular response to indole-3-methanol;GO:0071356|cellular response to tumor necrosis factor;GO:0007098|centrosome cycle;GO:0043009|chordate embryonic development;GO:0007059|chromosome segregation;GO:0006978|DNA damage response, signal transduction by p53 clas…	GO:0070531|BRCA1-A complex;GO:0031436|BRCA1-BARD1 complex;GO:0005694|chromosome;GO:0005737|cytoplasm;GO:0008274|gamma-tubulin ring complex;GO:0000800|lateral element;GO:0005654|nucleoplasm;GO:0005634|nucleus;GO:0005886|plasma membrane;GO:0032991|macromolecular complex;GO:0000151|ubiquitin ligase complex;	GO:0050681|androgen receptor binding;GO:0003684|damaged DNA binding;GO:0003677|DNA binding;GO:0019899|enzyme binding;GO:0003723|RNA binding;GO:0070063|RNA polymerase binding;GO:0001105|RNA polymerase II transcription coactivator activity;GO:0003713|transcription coactivator activity;GO:0044212|transcription regulatory region DNA binding;GO:0015631|tubulin binding;GO:0031625|ubiquitin protein liga…	K10605	BRCA1; breast cancer type 1 susceptibility protein [EC:2.3.2.27]
ENSG00000012061	0	17	17	20	19.4184	41	35	22	12	0.541211	-0.885737	0.332561	0.801693	down	no	ERCC1	protein_coding	chr19:45407333-45478828:-	gi|158257798|dbj|BAF84872.1|	1670	0	unnamed protein product [Homo sapiens]	gi|694975473|ref|XM_009435745.1|	3702	0	PREDICTED: Pan troglodytes excision repair cross-complementation group 1 (ERCC1), transcript variant X6, mRNA	O15446	647	0	DNA-directed RNA polymerase I subunit RPA34	SPBC4F6.15c	234	4e-68	COG5241	pfam03834	Rad10	Binding domain of DNA repair protein Ercc1 (rad10/Swi10). Ercc1 and XPF (xeroderma pigmentosum group F-complementing protein) are two structure-specific endonucleases of a class of seven containing an ERCC4 domain. Together they form an obligate complex that functions primarily in nucleotide excision repair (NER), a versatile pathway able to detect and remove a variety of DNA lesions induced by U…	GO:0045815|positive regulation of gene expression, epigenetic;GO:0009303|rRNA transcription;GO:0006363|termination of RNA polymerase I transcription;GO:0006361|transcription initiation from RNA polymerase I promoter;GO:0007169|transmembrane receptor protein tyrosine kinase signaling pathway;	GO:0005694|chromosome;GO:0005829|cytosol;GO:0001650|fibrillar center;GO:0005739|mitochondrion;GO:0005730|nucleolus;GO:0005654|nucleoplasm;GO:0005634|nucleus;GO:0000120|RNA polymerase I transcription factor complex;	GO:0003899|DNA-directed RNA polymerase activity;GO:0003723|RNA binding;	.	.
ENSG00000012171	0	0	0	0	0.688915	0	5	1	0	0.138908	-2.8478	0.407051	NA	down	no	SEMA3B	protein_coding	chr3:50267558-50277546:+	gi|343961397|dbj|BAK62288.1|	621	4e-71	semaphorin-3B precursor [Pan troglodytes]	gi|21758321|dbj|AK098329.1|	3271	0	Homo sapiens cDNA FLJ41010 fis, clone UTERU2018364, highly similar to SEMAPHORIN 3B PRECURSOR	Q13214	155	3e-69	Semaphorin-3B	.	.	.	.	pfam01403	Sema	Sema domain. The Sema domain occurs in semaphorins, which are a large family of secreted and transmembrane proteins, some of which function as repellent signals during axon guidance. Sema domains also occur in the hepatocyte growth factor receptor and human plexin A-3.	GO:0007411|axon guidance;GO:0007267|cell-cell signaling;GO:0050919|negative chemotaxis;	GO:0005783|endoplasmic reticulum;GO:0005615|extracellular space;	GO:0038191|neuropilin binding;	K06840	SEMA3; semaphorin 3
ENSG00000012174	285	237	312	173	254.283	346	296	161	234	1.09878	0.135908	0.736368	0.958608	up	no	MBTPS2	protein_coding	chrX:21839617-21885423:+	gi|946773828|ref|XP_005871035.2|	1358	1e-167	PREDICTED: membrane-bound transcription factor site-2 protease [Myotis brandtii]	gi|34190870|gb|BC036465.2|	4324	0	Homo sapiens membrane-bound transcription factor peptidase, site 2, mRNA (cDNA clone IMAGE:5261621), with apparent retained intron	O43462	520	1e-167	Membrane-bound transcription factor site-2 protease	MTH1368	68.9	4e-11	COG0750	pfam13900	GVQW	Putative binding domain. This short domain is often found nested inside other longer domains. The function is not known, but the domain carries a highly conserved GVQW motif. The members are rich in proline and cysteine. This may be a binding domain.	GO:0036500|ATF6-mediated unfolded protein response;GO:0008203|cholesterol metabolic process;GO:0030968|endoplasmic reticulum unfolded protein response;GO:0031293|membrane protein intracellular domain proteolysis;GO:0051091|positive regulation of sequence-specific DNA binding transcription factor activity;GO:1990440|positive regulation of transcription from RNA polymerase II promoter in response t…	GO:0005737|cytoplasm;GO:0005789|endoplasmic reticulum membrane;GO:0000139|Golgi membrane;GO:0016021|integral component of membrane;	GO:0046872|metal ion binding;GO:0004222|metalloendopeptidase activity;	K07765	MBTPS2; S2P endopeptidase [EC:3.4.24.85]
ENSG00000012211	0	0	3	0	0.5286	1	0	0	0	2.93214	1.55195	0.655577	NA	up	no	PRICKLE3	protein_coding	chrX:49174802-49186528:-	gi|7710129|ref|NP_006141.2|	2545	0	prickle-like protein 3 isoform 1 [Homo sapiens]	gi|808175977|ref|NM_006150.4|	2795	0	Homo sapiens prickle planar cell polarity protein 3 (PRICKLE3), transcript variant 1, mRNA	O43900	978	0	Prickle planar cell polarity protein 3	.	.	.	.	pfam06297	PET	PET Domain. This domain is suggested to be involved in protein-protein interactions. The family is found in conjunction with pfam00412.	GO:0030030|cell projection organization;GO:0007275|multicellular organismal development;	GO:0005813|centrosome;GO:0005737|cytoplasm;GO:0005634|nucleus;GO:0005886|plasma membrane;	GO:0008270|zinc ion binding;	K04511	PRICKLE; prickle
ENSG00000012232	700	1017	541	1370	884.857	836	800	1303	724	1.112	0.153154	0.665697	0.943149	up	no	EXTL3	protein_coding	chr8:28600469-28755599:+	gi|1945402|gb|AAB93670.1|	608	1e-68	EXTL3, partial [Homo sapiens]	gi|51476987|emb|CR749646.1|	8191	0	Homo sapiens mRNA; cDNA DKFZp686C2342 (from clone DKFZp686C2342)	O43909	244	1e-64	Exostosin-like 3	.	.	.	.	pfam09258	Glyco_transf_64	Glycosyl transferase family 64 domain. Members of this family catalyse the transfer reaction of N-acetylglucosamine and N-acetylgalactosamine from the respective UDP-sugars to the non-reducing end of [glucuronic acid]beta 1-3[galactose]beta 1-O-naphthalenemethanol, an acceptor substrate analog of the natural common linker of various glycosylaminoglycans. They are also required for the biosynthesi…	GO:0015012|heparan sulfate proteoglycan biosynthetic process;GO:0036498|IRE1-mediated unfolded protein response;GO:0030307|positive regulation of cell growth;GO:0006486|protein glycosylation;	GO:0005783|endoplasmic reticulum;GO:0005789|endoplasmic reticulum membrane;GO:0005794|Golgi apparatus;GO:0016021|integral component of membrane;	GO:0001888|glucuronyl-galactosyl-proteoglycan 4-alpha-N-acetylglucosaminyltransferase activity;GO:0046872|metal ion binding;GO:0016757|transferase activity, transferring glycosyl groups;	K02370	EXTL3; alpha-1,4-N-acetylglucosaminyltransferase EXTL3 [EC:2.4.1.223 2.4.1.224]
ENSG00000012504	249	822	1083	140	653.548	540	727	894	915	0.821641	-0.283419	0.623654	0.930035	down	no	NR1H4	protein_coding	chr12:100473708-100564414:+	gi|4826980|ref|NP_005114.1|	2560	0	bile acid receptor isoform 2 [Homo sapiens]	gi|966974157|ref|XM_001090297.3|	2521	0	PREDICTED: Macaca mulatta nuclear receptor subfamily 1 group H member 4 (NR1H4), transcript variant X7, mRNA	Q96RI1	929	0	Bile acid receptor	.	.	.	.	pfam00105	zf-C4	Zinc finger, C4 type (two domains). In nearly all cases, this is the DNA binding domain of a nuclear hormone receptor. The alignment contains two Zinc finger domains that are too dissimilar to be aligned with each other.	GO:0015721|bile acid and bile salt transport;GO:0008206|bile acid metabolic process;GO:0038183|bile acid signaling pathway;GO:0007043|cell-cell junction assembly;GO:0071398|cellular response to fatty acid;GO:0071222|cellular response to lipopolysaccharide;GO:0071417|cellular response to organonitrogen compound;GO:0035356|cellular triglyceride homeostasis;GO:0042632|cholesterol homeostasis;GO:0042…	GO:0005719|nuclear euchromatin;GO:0005654|nucleoplasm;	GO:0032052|bile acid binding;GO:0038181|bile acid receptor activity;GO:1902122|chenodeoxycholic acid binding;GO:0003700|transcription factor activity, sequence-specific DNA binding;GO:0016922|ligand-dependent nuclear receptor binding;GO:0004879|RNA polymerase II transcription factor activity, ligand-activated sequence-specific DNA binding;GO:0046965|retinoid X receptor binding;GO:0000980|RNA poly…	K08537	NR1H4, FXR; farnesoid X receptor
ENSG00000012660	1165	1583	813	1978	1329.05	1309	1272	1347	1374	1.15463	0.207433	0.524409	0.896429	up	no	ELOVL5	protein_coding	chr6:53267398-53349179:-	gi|338827646|ref|NP_001229757.1|	1762	0	elongation of very long chain fatty acids protein 5 isoform 2 [Homo sapiens]	gi|338827645|ref|NM_001242828.1|	3081	0	Homo sapiens ELOVL fatty acid elongase 5 (ELOVL5), transcript variant 2, mRNA	Q9NYP7	609	0	Elongation of very long chain fatty acids protein 5	.	.	.	.	pfam01151	ELO	GNS1/SUR4 family. Members of this family are involved in long chain fatty acid elongation systems that produce the 26-carbon precursors for ceramide and sphingolipid synthesis. Predicted to be integral membrane proteins, in eukaryotes they are probably located on the endoplasmic reticulum. Yeast ELO3 affects plasma membrane H+-ATPase activity, and may act on a glucose-signaling pathway that contr…	GO:0036109|alpha-linolenic acid metabolic process;GO:0034625|fatty acid elongation, monounsaturated fatty acid;GO:0034626|fatty acid elongation, polyunsaturated fatty acid;GO:0019367|fatty acid elongation, saturated fatty acid;GO:0043651|linoleic acid metabolic process;GO:0035338|long-chain fatty-acyl-CoA biosynthetic process;GO:0045723|positive regulation of fatty acid biosynthetic process;GO:00…	GO:0030425|dendrite;GO:0097447|dendritic tree;GO:0005783|endoplasmic reticulum;GO:0005789|endoplasmic reticulum membrane;GO:0030176|integral component of endoplasmic reticulum membrane;GO:0016020|membrane;GO:0043025|neuronal cell body;	GO:0009922|fatty acid elongase activity;	K10244	ELOVL5; elongation of very long chain fatty acids protein 5 [EC:2.3.1.199]
ENSG00000012779	0	0	0	0	0.486928	2	0	0	2	0.197552	-2.33969	0.498449	NA	down	no	ALOX5	protein_coding	chr10:45374176-45446119:+	gi|4502057|ref|NP_000689.1|	3556	0	arachidonate 5-lipoxygenase isoform 1 [Homo sapiens]	gi|1003701544|ref|NM_000698.4|	2519	0	Homo sapiens arachidonate 5-lipoxygenase (ALOX5), transcript variant 1, mRNA	P09917	1374	0	Arachidonate 5-lipoxygenase	.	.	.	.	pfam00305	Lipoxygenase	Lipoxygenase.	GO:0019221|cytokine-mediated signaling pathway;GO:0035655|interleukin-18-mediated signaling pathway;GO:0019370|leukotriene biosynthetic process;GO:0006691|leukotriene metabolic process;GO:0002540|leukotriene production involved in inflammatory response;GO:0019372|lipoxygenase pathway;GO:0042759|long-chain fatty acid biosynthetic process;GO:0043312|neutrophil degranulation;	GO:0005829|cytosol;GO:0005576|extracellular region;GO:0005615|extracellular space;GO:0005635|nuclear envelope;GO:0005641|nuclear envelope lumen;GO:0016363|nuclear matrix;GO:0031965|nuclear membrane;GO:0005654|nucleoplasm;GO:0034774|secretory granule lumen;	GO:0004051|arachidonate 5-lipoxygenase activity;GO:0005506|iron ion binding;	K00461	ALOX5; arachidonate 5-lipoxygenase [EC:1.13.11.34]
ENSG00000012822	45	78	49	39	60.1315	94	45	69	77	0.814541	-0.29594	0.499073	0.887005	down	no	CALCOCO1	protein_coding	chr12:53708517-53727745:-	gi|119617137|gb|EAW96731.1|	3279	0	calcium binding and coiled-coil domain 1, isoform CRA_e [Homo sapiens]	gi|16603965|gb|AC076968.38|	3607	0	Homo sapiens 12 BAC RP11-686F15 (Roswell Park Cancer Institute Human BAC Library) complete sequence	Q9P1Z2	1263	0	Calcium-binding and coiled-coil domain-containing protein 1	.	.	.	.	pfam07888	CALCOCO1	Calcium binding and coiled-coil domain (CALCOCO1) like. Proteins found in this family are similar to the coiled-coil transcriptional coactivator protein coexpressed by Mus musculus (CoCoA/CALCOCO1). This protein binds to a highly conserved N-terminal domain of p160 coactivators, such as GRIP1, and thus enhances transcriptional activation by a number of nuclear receptors. CALCOCO1 has a central co…	GO:0030518|intracellular steroid hormone receptor signaling pathway;GO:0010628|positive regulation of gene expression;GO:0045944|positive regulation of transcription from RNA polymerase II promoter;GO:0045893|positive regulation of transcription, DNA-templated;GO:0007165|signal transduction;GO:0006351|transcription, DNA-templated;GO:0016055|Wnt signaling pathway;	GO:0005829|cytosol;GO:0043231|intracellular membrane-bounded organelle;GO:0000790|nuclear chromatin;GO:0005634|nucleus;	GO:0070016|armadillo repeat domain binding;GO:0008013|beta-catenin binding;GO:0003682|chromatin binding;GO:0030374|ligand-dependent nuclear receptor transcription coactivator activity;GO:0008022|protein C-terminus binding;GO:0000980|RNA polymerase II distal enhancer sequence-specific DNA binding;GO:0043565|sequence-specific DNA binding;GO:0003713|transcription coactivator activity;GO:0003712|tran…	.	.
ENSG00000012963	1038	502	399	766	640.774	743	531	506	621	1.28749	0.364565	0.379823	0.828025	up	no	UBR7	protein_coding	chr14:93207241-93229215:+	gi|685555621|ref|XP_003902240.2|	2311	0	PREDICTED: LOW QUALITY PROTEIN: putative E3 ubiquitin-protein ligase UBR7 [Papio anubis]	gi|154426321|ref|NM_175748.3|	3494	0	Homo sapiens ubiquitin protein ligase E3 component n-recognin 7 (putative) (UBR7), transcript variant 2, mRNA	Q8N806	809	0	Putative E3 ubiquitin-protein ligase UBR7	.	.	.	.	pfam02207	zf-UBR	Putative zinc finger in N-recognin (UBR box). This region is found in E3 ubiquitin ligases that recognize N-recognins.	GO:0016567|protein ubiquitination;	.	GO:0016740|transferase activity;GO:0008270|zinc ion binding;	K11979	UBR7; E3 ubiquitin-protein ligase UBR7 [EC:2.3.2.27]
ENSG00000012983	938	603	582	542	807.991	1436	952	774	762	0.778046	-0.362073	0.334992	0.802942	down	no	MAP4K5	protein_coding	chr14:50418501-50561126:-	gi|193784933|dbj|BAG54086.1|	2582	0	unnamed protein product [Homo sapiens]	gi|34530605|dbj|AK124738.1|	4771	0	Homo sapiens cDNA FLJ42748 fis, clone BRAWH3000329, highly similar to Mitogen-activated protein kinase kinase kinase kinase 5 (EC 2.7.11.1)	Q9Y4K4	976	0	Mitogen-activated protein kinase kinase kinase kinase 5	.	.	.	.	pfam00780	CNH	CNH domain. Domain found in NIK1-like kinase, mouse citron and yeast ROM1, ROM2. Unpublished observations.	GO:0007257|activation of JUN kinase activity;GO:0035556|intracellular signal transduction;GO:0006468|protein phosphorylation;GO:0042981|regulation of apoptotic process;GO:0007346|regulation of mitotic cell cycle;	GO:0005737|cytoplasm;	GO:0005524|ATP binding;GO:0008349|MAP kinase kinase kinase kinase activity;GO:0004672|protein kinase activity;GO:0004674|protein serine/threonine kinase activity;	K08833	MAP4K5, KHS1; mitogen-activated protein kinase kinase kinase kinase 5 [EC:2.7.11.1]
ENSG00000013016	15	152	4	12	40.4136	57	19	66	29	1.08901	0.123013	0.893814	0.982382	up	no	EHD3	protein_coding	chr2:31234152-31269451:+	gi|7657056|ref|NP_055415.1|	2645	0	EH domain-containing protein 3 [Homo sapiens]	gi|795638183|ref|XM_011737833.1|	4091	0	PREDICTED: Macaca nemestrina EH-domain containing 3 (EHD3), mRNA	Q9NZN3	1021	0	EH domain-containing protein 3	.	.	.	.	pfam00350	Dynamin_N	Dynamin family.	GO:0007596|blood coagulation;GO:0060271|cilium morphogenesis;GO:0034498|early endosome to Golgi transport;GO:0032456|endocytic recycling;GO:0090160|Golgi to lysosome transport;GO:1901387|positive regulation of voltage-gated calcium channel activity;GO:0051260|protein homooligomerization;GO:0072659|protein localization to plasma membrane;GO:0015031|protein transport;GO:0001881|receptor recycling;G…	GO:0020018|ciliary pocket membrane;GO:0005737|cytoplasm;GO:0005829|cytosol;GO:0030139|endocytic vesicle;GO:0010008|endosome membrane;GO:0005925|focal adhesion;GO:0043209|myelin sheath;GO:0005634|nucleus;GO:0048471|perinuclear region of cytoplasm;GO:0055038|recycling endosome membrane;	GO:0005524|ATP binding;GO:0005509|calcium ion binding;GO:0005525|GTP binding;GO:0003676|nucleic acid binding;	K12476	EHD3; EH domain-containing protein 3
ENSG00000013275	482	797	539	1173	800.995	859	753	1077	912	0.92176	-0.117537	0.734604	0.958248	down	no	PSMC4	protein_coding	chr19:39971165-39981764:+	gi|731510508|ref|XP_003420823.2|	2092	0	PREDICTED: 26S protease regulatory subunit 6B [Loxodonta africana]	gi|394953925|ref|NM_006503.3|	1754	0	Homo sapiens proteasome 26S subunit, ATPase 4 (PSMC4), transcript variant 1, mRNA	Q4R7L3	791	0	26S proteasome regulatory subunit 6B	SPCC576.10c	542	0	COG1222	pfam00004	AAA	ATPase family associated with various cellular activities (AAA). AAA family proteins often perform chaperone-like functions that assist in the assembly, operation, or disassembly of protein complexes.	GO:0030163|protein catabolic process;	GO:0005829|cytosol;GO:0005634|nucleus;GO:0022624|proteasome accessory complex;	GO:0005524|ATP binding;GO:0036402|proteasome-activating ATPase activity;	K03063	PSMC4, RPT3; 26S proteasome regulatory subunit T3
ENSG00000013288	0	11	21	15	11.6293	12	26	5	5	1.08722	0.120644	0.913282	0.985734	up	no	MAN2B2	protein_coding	chr4:6575189-6623362:+	gi|119602798|gb|EAW82392.1|	4848	0	mannosidase, alpha, class 2B, member 2, isoform CRA_d [Homo sapiens]	gi|71891688|dbj|AB023152.2|	7659	0	Homo sapiens mRNA for KIAA0935 protein, partial cds	Q9Y2E5	1820	0	Epididymis-specific alpha-mannosidase	lin2123	54.7	4e-06	COG0383	pfam01074	Glyco_hydro_38	Glycosyl hydrolases family 38 N-terminal domain. Glycosyl hydrolases are key enzymes of carbohydrate metabolizm.	GO:0006013|mannose metabolic process;GO:0009313|oligosaccharide catabolic process;GO:0006517|protein deglycosylation;	GO:0070062|extracellular exosome;GO:0043202|lysosomal lumen;	GO:0004559|alpha-mannosidase activity;GO:0030246|carbohydrate binding;GO:0008496|mannan endo-1,6-alpha-mannosidase activity;GO:0046872|metal ion binding;	K12312	MAN2B2; epididymis-specific alpha-mannosidase [EC:3.2.1.24]
ENSG00000013293	0	12	3	0	2.74266	0	1	6	2	1.73637	0.796076	0.695603	NA	up	no	SLC7A14	protein_coding	chr3:170459548-170586075:-	gi|332214740|ref|XP_003256493.1|	3615	0	PREDICTED: probable cationic amino acid transporter [Nomascus leucogenys]	gi|181337166|ref|NM_020949.2|	10133	0	Homo sapiens solute carrier family 7 member 14 (SLC7A14), mRNA	Q8TBB6	1376	0	Probable cationic amino acid transporter	BS_yfnA	208	6e-56	COG0531	pfam00324	AA_permease	Amino acid permease.	GO:0006865|amino acid transport;GO:0010923|negative regulation of phosphatase activity;	GO:0016021|integral component of membrane;GO:0005765|lysosomal membrane;	GO:0022857|transmembrane transporter activity;	K13871	SLC7A14; solute carrier family 7 (cationic amino acid transporter), member 14
ENSG00000013297	0	1	2	7	2.39612	1	4	5	0	1.16323	0.218133	0.905352	NA	up	no	CLDN11	protein_coding	chr3:170418865-170454733:+	gi|297672469|ref|XP_002814320.1|	790	6e-97	PREDICTED: claudin-11 [Pongo abelii]	gi|195947370|ref|NM_005602.5|	2169	0	Homo sapiens claudin 11 (CLDN11), transcript variant 1, mRNA	O75508	308	4e-98	Claudin-11	.	.	.	.	pfam00822	PMP22_Claudin	PMP-22/EMP/MP20/Claudin family.	GO:0016338|calcium-independent cell-cell adhesion via plasma membrane cell-adhesion molecules;	GO:0005923|bicellular tight junction;GO:0016021|integral component of membrane;GO:0005886|plasma membrane;	GO:0042802|identical protein binding;GO:0005198|structural molecule activity;	K06087	CLDN; claudin
ENSG00000013306	17	776	95	129	264.551	184	130	724	268	0.803224	-0.316125	0.701778	0.95034	down	no	SLC25A39	protein_coding	chr17:44319625-44324870:-	gi|62088732|dbj|BAD92813.1|	1069	3e-138	CGI-69 protein variant [Homo sapiens]	gi|62088731|dbj|AB209576.1|	2217	0	Homo sapiens mRNA for CGI-69 protein variant protein	Q9BZJ4	378	1e-122	Solute carrier family 25 member 39	.	.	.	.	pfam13900	GVQW	Putative binding domain. This short domain is often found nested inside other longer domains. The function is not known, but the domain carries a highly conserved GVQW motif. The members are rich in proline and cysteine. This may be a binding domain.	GO:0006783|heme biosynthetic process;GO:0006839|mitochondrial transport;	GO:0016021|integral component of membrane;GO:0005743|mitochondrial inner membrane;	GO:0022857|transmembrane transporter activity;	K15119	SLC25A39_40; solute carrier family 25, member 39/40
ENSG00000013364	637	2024	1069	791	1590.55	1861	1858	2725	2392	0.552445	-0.856098	0.0204306	0.346455	down	no	MVP	protein_coding	chr16:29820394-29848039:+	gi|19913410|ref|NP_059447.2|	4446	0	major vault protein isoform 1 [Homo sapiens]	gi|312261257|ref|NM_017458.3|	2925	0	Homo sapiens major vault protein (MVP), transcript variant 1, mRNA	Q14764	1689	0	Major vault protein	.	.	.	.	pfam11978	MVP_shoulder	Shoulder domain. This domain is found in the Major Vault Protein and has been called the shoulder domain. This family includes two bacterial proteins. This suggests that some bacteria may possess vault particles.	GO:0038127|ERBB signaling pathway;GO:0051028|mRNA transport;GO:0031953|negative regulation of protein autophosphorylation;GO:0061099|negative regulation of protein tyrosine kinase activity;GO:0023057|negative regulation of signaling;GO:0043312|neutrophil degranulation;GO:0015031|protein transport;	GO:0005737|cytoplasm;GO:0005856|cytoskeleton;GO:0005829|cytosol;GO:0070062|extracellular exosome;GO:0005576|extracellular region;GO:0016020|membrane;GO:0005643|nuclear pore;GO:0005634|nucleus;GO:0048471|perinuclear region of cytoplasm;GO:0034774|secretory granule lumen;	GO:0042802|identical protein binding;GO:0019901|protein kinase binding;GO:0019903|protein phosphatase binding;	K17266	MVP; major vault protein
ENSG00000013374	560	478	247	568	471.52	535	624	442	383	1.05248	0.0737907	0.842038	0.978136	up	no	NUB1	protein_coding	chr7:151341699-151378449:+	gi|343403794|ref|NP_001230280.1|	2907	0	NEDD8 ultimate buster 1 isoform 1 [Homo sapiens]	gi|694925060|ref|XM_009454609.1|	3058	0	PREDICTED: Pan troglodytes negative regulator of ubiquitin-like proteins 1 (NUB1), transcript variant X6, mRNA	Q9Y5A7	1118	0	NEDD8 ultimate buster 1	.	.	.	.	pfam00995	Sec1	Sec1 family.	GO:0032436|positive regulation of proteasomal ubiquitin-dependent protein catabolic process;GO:0043687|post-translational protein modification;GO:0016567|protein ubiquitination;GO:0034341|response to interferon-gamma;GO:0034612|response to tumor necrosis factor;GO:0006511|ubiquitin-dependent protein catabolic process;	GO:0005829|cytosol;GO:0005634|nucleus;	.	.	.
ENSG00000013375	713	763	817	994	848.653	919	865	1126	738	1.02394	0.0341258	0.897542	0.983079	up	no	PGM3	protein_coding	chr6:83161150-83193936:-	gi|315707006|ref|NP_001186846.1|	2916	0	phosphoacetylglucosamine mutase isoform 1 [Homo sapiens]	gi|315709017|ref|NM_015599.2|	6079	0	Homo sapiens phosphoglucomutase 3 (PGM3), transcript variant 2, mRNA	O95394	1127	0	Phosphoacetylglucosamine mutase	SPAC13C5.05c	410	7e-126	COG1109	pfam01359	Transposase_1	Transposase (partial DDE domain). This family includes the mariner transposase.	GO:0005975|carbohydrate metabolic process;GO:0006041|glucosamine metabolic process;GO:0019255|glucose 1-phosphate metabolic process;GO:0030097|hemopoiesis;GO:0006487|protein N-linked glycosylation;GO:0006493|protein O-linked glycosylation;GO:0007283|spermatogenesis;GO:0006048|UDP-N-acetylglucosamine biosynthetic process;	GO:0005829|cytosol;	GO:0000287|magnesium ion binding;GO:0004610|phosphoacetylglucosamine mutase activity;GO:0004614|phosphoglucomutase activity;	K01836	E5.4.2.3; phosphoacetylglucosamine mutase [EC:5.4.2.3]
ENSG00000013392	59	61	73	25	54.766	45	84	61	37	1.09498	0.130908	0.799685	0.971852	up	no	RWDD2A	protein_coding	chr6:83193357-83198935:+	gi|156523253|ref|NP_219479.2|	1472	0	RWD domain-containing protein 2A [Homo sapiens]	gi|767941810|ref|XM_011535404.1|	3681	0	PREDICTED: Homo sapiens RWD domain containing 2A (RWDD2A), transcript variant X1, mRNA	.	.	.	.	.	.	.	.	pfam06544	DUF1115	Protein of unknown function (DUF1115). This family represents the C-terminus of hypothetical eukaryotic proteins of unknown function.	.	.	.	.	.
ENSG00000013441	3940	4044	4104	1433	3953.67	4256	4812	3824	5659	0.812569	-0.299438	0.467129	0.874485	down	no	CLK1	protein_coding	chr2:200853009-200864744:-	gi|119590624|gb|EAW70218.1|	1780	0	CDC-like kinase 1, isoform CRA_d [Homo sapiens]	gi|241666394|ref|NR_027856.1|	3208	0	Homo sapiens CDC like kinase 1 (CLK1), transcript variant 4, non-coding RNA	P49759	676	0	Dual specificity protein kinase CLK1	.	.	.	.	pfam00069	Pkinase	Protein kinase domain.	GO:0008283|cell proliferation;GO:0018105|peptidyl-serine phosphorylation;GO:0018107|peptidyl-threonine phosphorylation;GO:0046777|protein autophosphorylation;GO:0043484|regulation of RNA splicing;	GO:0005737|cytoplasm;GO:0005634|nucleus;	GO:0005524|ATP binding;GO:0004715|non-membrane spanning protein tyrosine kinase activity;GO:0004674|protein serine/threonine kinase activity;GO:0004712|protein serine/threonine/tyrosine kinase activity;	K08823	CLK; CDC-like kinase [EC:2.7.12.1]
ENSG00000013503	1510	1196	965	1612	1170.99	1232	1082	1057	773	1.45226	0.538304	0.083168	0.547325	up	no	POLR3B	protein_coding	chr12:106357748-106510198:+	gi|238908503|ref|NP_060552.4|	6132	0	DNA-directed RNA polymerase III subunit RPC2 isoform 1 [Homo sapiens]	gi|238908502|ref|NM_018082.5|	4183	0	Homo sapiens polymerase (RNA) III subunit B (POLR3B), transcript variant 1, mRNA	Q9NW08	2366	0	DNA-directed RNA polymerase III subunit RPC2	SPAC4G9.08c	1493	0	COG0085	pfam00562	RNA_pol_Rpb2_6	RNA polymerase Rpb2, domain 6. RNA polymerases catalyse the DNA dependent polymerization of RNA. Prokaryotes contain a single RNA polymerase compared to three in eukaryotes (not including mitochondrial. and chloroplast polymerases). This domain represents the hybrid binding domain and the wall domain. The hybrid binding domain binds the nascent RNA strand / template DNA strand in the Pol II trans…	GO:0051607|defense response to virus;GO:0045087|innate immune response;GO:0045089|positive regulation of innate immune response;GO:0032728|positive regulation of interferon-beta production;GO:0006383|transcription from RNA polymerase III promoter;	GO:0005829|cytosol;GO:0005666|DNA-directed RNA polymerase III complex;GO:0005654|nucleoplasm;	GO:0003677|DNA binding;GO:0003899|DNA-directed RNA polymerase activity;GO:0046872|metal ion binding;GO:0032549|ribonucleoside binding;	K03021	RPC2, POLR3B; DNA-directed RNA polymerase III subunit RPC2 [EC:2.7.7.6]
ENSG00000013523	78	55	29	55	50.0435	46	35	68	39	1.3243	0.405228	0.409884	0.845449	up	no	ANGEL1	protein_coding	chr14:76786168-76826246:-	gi|11359908|pir||T46340	3280	0	hypothetical protein DKFZp434B0814.1 - human (fragment)	gi|426377566|ref|XM_004055486.1|	4850	0	PREDICTED: Gorilla gorilla gorilla angel homolog 1 (Drosophila) (ANGEL1), mRNA	Q9UNK9	1262	0	Protein angel homolog 1	YAL021c_2	93.2	5e-19	COG5239	pfam13900	GVQW	Putative binding domain. This short domain is often found nested inside other longer domains. The function is not known, but the domain carries a highly conserved GVQW motif. The members are rich in proline and cysteine. This may be a binding domain.	.	GO:0005801|cis-Golgi network;GO:0005829|cytosol;GO:0005783|endoplasmic reticulum;GO:0005634|nucleus;GO:0048471|perinuclear region of cytoplasm;	GO:0008190|eukaryotic initiation factor 4E binding;GO:0019904|protein domain specific binding;	K18729	ANGEL; protein angel
ENSG00000013561	3829	5524	5781	4335	6209.8	9782	7105	6403	8250	0.685865	-0.544004	0.0661053	0.508132	down	no	RNF14	protein_coding	chr5:141958328-141990292:+	gi|675791662|ref|XP_008952757.1|	2392	0	PREDICTED: E3 ubiquitin-protein ligase RNF14 isoform X1 [Pan paniscus]	gi|318067971|ref|NM_183400.2|	4213	0	Homo sapiens ring finger protein 14 (RNF14), transcript variant 4, mRNA	Q9UBS8	924	0	E3 ubiquitin-protein ligase RNF14	.	.	.	.	pfam13900	GVQW	Putative binding domain. This short domain is often found nested inside other longer domains. The function is not known, but the domain carries a highly conserved GVQW motif. The members are rich in proline and cysteine. This may be a binding domain.	GO:0030521|androgen receptor signaling pathway;GO:0032436|positive regulation of proteasomal ubiquitin-dependent protein catabolic process;GO:0045893|positive regulation of transcription, DNA-templated;GO:0000209|protein polyubiquitination;GO:0016567|protein ubiquitination;GO:0060765|regulation of androgen receptor signaling pathway;GO:0006357|regulation of transcription from RNA polymerase II pr…	GO:0005737|cytoplasm;GO:0005829|cytosol;GO:0005634|nucleus;GO:0000151|ubiquitin ligase complex;	GO:0050681|androgen receptor binding;GO:0046872|metal ion binding;GO:0003713|transcription coactivator activity;GO:0031624|ubiquitin conjugating enzyme binding;GO:0061630|ubiquitin protein ligase activity;GO:0019787|ubiquitin-like protein transferase activity;	K11971	RNF14, ARA54; E3 ubiquitin-protein ligase RNF14 [EC:2.3.2.27]
ENSG00000013563	0	0	0	0	0.104769	0	0	1	0	0.680973	-0.55433	0.875352	NA	down	no	DNASE1L1	protein_coding	chrX:154401236-154412112:-	gi|5803007|ref|NP_006721.1|	1395	0	deoxyribonuclease-1-like 1 precursor [Homo sapiens]	gi|746816107|ref|NM_001009932.2|	3008	0	Homo sapiens deoxyribonuclease I-like 1 (DNASE1L1), transcript variant 2, mRNA	P49184	541	0	Deoxyribonuclease-1-like 1	.	.	.	.	pfam03372	Exo_endo_phos	Endonuclease/Exonuclease/phosphatase family. This large family of proteins includes magnesium dependent endonucleases and a large number of phosphatases involved in intracellular signalling. This family includes: AP endonuclease proteins EC:4.2.99.18, DNase I proteins EC:3.1.21.1, Synaptojanin an inositol-1,4,5-trisphosphate phosphatase EC:3.1.3.56, Sphingomyelinase EC:3.1.4.12 and Nocturnin.	GO:0006308|DNA catabolic process;GO:0006259|DNA metabolic process;GO:0043312|neutrophil degranulation;	GO:0005783|endoplasmic reticulum;GO:0005576|extracellular region;GO:0005634|nucleus;GO:0035580|specific granule lumen;	GO:0004536|deoxyribonuclease activity;GO:0003677|DNA binding;GO:0004519|endonuclease activity;	K11995	DNASE1L; deoxyribonuclease-1-like protein [EC:3.1.21.-]
ENSG00000013573	132	789	178	636	362.364	252	251	667	166	1.4258	0.511772	0.38086	0.828225	up	no	DDX11	protein_coding	chr12:31073860-31104799:+	gi|767971763|ref|XP_011518897.1|	1773	0	PREDICTED: probable ATP-dependent RNA helicase DDX11 isoform X11 [Homo sapiens]	gi|1666894|gb|U75968.1|HSU75968	4141	0	Human clone C3 CHL1 protein (CHLR1) mRNA, alternatively spliced, complete cds	Q96FC9	681	0	ATP-dependent DNA helicase DDX11	SPAC3G6.11	203	4e-114	COG1199	pfam13307	Helicase_C_2	Helicase C-terminal domain. This domain is the second of two tandem AAA domains found in a wide variety of helicase enzymes.	GO:0072719|cellular response to cisplatin;GO:0006974|cellular response to DNA damage stimulus;GO:0072711|cellular response to hydroxyurea;GO:0032508|DNA duplex unwinding;GO:0006281|DNA repair;GO:0044806|G-quadruplex DNA unwinding;GO:0036498|IRE1-mediated unfolded protein response;GO:0007275|multicellular organismal development;GO:0032091|negative regulation of protein binding;GO:1990700|nucleolar…	GO:0005813|centrosome;GO:0005737|cytoplasm;GO:0070062|extracellular exosome;GO:0001650|fibrillar center;GO:0030496|midbody;GO:0000790|nuclear chromatin;GO:0005730|nucleolus;GO:0005654|nucleoplasm;GO:0005634|nucleus;GO:0000922|spindle pole;	GO:0051539|4 iron, 4 sulfur cluster binding;GO:0005524|ATP binding;GO:0004003|ATP-dependent DNA helicase activity;GO:0008026|ATP-dependent helicase activity;GO:0003682|chromatin binding;GO:0003677|DNA binding;GO:0003688|DNA replication origin binding;GO:0008094|DNA-dependent ATPase activity;GO:0003690|double-stranded DNA binding;GO:0051880|G-quadruplex DNA binding;GO:0004386|helicase activity;GO:…	K11273	DDX11, CHL1, CTF1; chromosome transmission fidelity protein 1 [EC:3.6.4.13]
ENSG00000013583	1	5	60	89	34.4696	40	40	33	10	1.4656	0.551492	0.589205	0.92266	up	no	HEBP1	protein_coding	chr12:12974870-13000265:-	gi|686739919|ref|XP_003778029.2|	820	7e-101	PREDICTED: LOW QUALITY PROTEIN: heme-binding protein 1 [Pongo abelii]	gi|5815499|gb|AC007688.15|	1689	0	Homo sapiens 12 BAC RPCI11-392P7 (Roswell Park Cancer Institute Human BAC Library) complete sequence	Q9NRV9	272	3e-85	Heme-binding protein 1	.	.	.	.	pfam04832	SOUL	SOUL heme-binding protein. This family represents a group of putative heme-binding proteins. Our family includes archaeal and bacterial homologues.	GO:0007623|circadian rhythm;GO:0007186|G-protein coupled receptor signaling pathway;	GO:0005737|cytoplasm;GO:0070062|extracellular exosome;GO:0005576|extracellular region;	GO:0020037|heme binding;	.	.
ENSG00000013588	14	51	22	19	48.2556	32	96	42	122	0.376848	-1.40795	0.0277923	0.382432	down	yes	GPRC5A	protein_coding	chr12:12890782-12917937:+	gi|4506403|ref|NP_003970.1|	1762	0	retinoic acid-induced protein 3 [Homo sapiens]	gi|5815499|gb|AC007688.15|	5494	0	Homo sapiens 12 BAC RPCI11-392P7 (Roswell Park Cancer Institute Human BAC Library) complete sequence	Q8NFJ5	683	0	Retinoic acid-induced protein 3	.	.	.	.	pfam00003	7tm_3	7 transmembrane sweet-taste receptor of 3 GCPR. This is a domain of seven transmembrane regions that forms the C-terminus of some subclass 3 G-coupled-protein receptors. It is often associated with a downstream cysteine-rich linker domain, NCD3G pfam07562, which is the human sweet-taste receptor, and the N-terminal domain, ANF_receptor pfam01094. The seven TM regions assemble in such a way as to …	GO:0007175|negative regulation of epidermal growth factor-activated receptor activity;GO:0007165|signal transduction;	GO:0030659|cytoplasmic vesicle membrane;GO:0070062|extracellular exosome;GO:0005887|integral component of plasma membrane;GO:0043231|intracellular membrane-bounded organelle;GO:0005730|nucleolus;GO:0005886|plasma membrane;GO:0031982|vesicle;	GO:0045296|cadherin binding;GO:0004930|G-protein coupled receptor activity;	K08468	GPRC5A; G protein-coupled receptor family C group 5 member A
ENSG00000013619	0	10	0	0	24.2509	140	41	21	2	0.0492078	-4.34497	0.00234104	0.157597	down	yes	MAMLD1	protein_coding	chrX:150361422-150514178:+	gi|120952764|ref|NP_005482.2|	3082	0	mastermind-like domain-containing protein 1 isoform 2 [Homo sapiens]	gi|768039701|ref|XM_006724802.2|	4607	0	PREDICTED: Homo sapiens mastermind-like domain containing 1 (MAMLD1), transcript variant X4, mRNA	Q13495	1191	0	Mastermind-like domain-containing protein 1	.	.	.	.	pfam03154	Atrophin-1	Atrophin-1 family. Atrophin-1 is the protein product of the dentatorubral-pallidoluysian atrophy (DRPLA) gene. DRPLA OMIM:125370 is a progressive neurodegenerative disorder. It is caused by the expansion of a CAG repeat in the DRPLA gene on chromosome 12p. This results in an extended polyglutamine region in atrophin-1, that is thought to confer toxicity to the protein, possibly through altering i…	GO:0008584|male gonad development;GO:0006357|regulation of transcription from RNA polymerase II promoter;GO:0006351|transcription, DNA-templated;	GO:0005813|centrosome;GO:0005794|Golgi apparatus;GO:0016604|nuclear body;GO:0005654|nucleoplasm;	.	K19512	MAMLD1; mastermind-like domain-containing protein 1
ENSG00000013810	1797	2034	1899	1525	2531.27	3912	3434	3313	3026	0.596347	-0.745777	0.00256887	0.168146	down	no	TACC3	protein_coding	chr4:1712891-1745176:+	gi|767928936|ref|XP_011511689.1|	1593	0	PREDICTED: transforming acidic coiled-coil-containing protein 3 isoform X3 [Homo sapiens]	gi|767928935|ref|XM_011513387.1|	1684	0	PREDICTED: Homo sapiens transforming, acidic coiled-coil containing protein 3 (TACC3), transcript variant X3, mRNA	Q9Y6A5	593	0	Transforming acidic coiled-coil-containing protein 3	.	.	.	.	pfam05010	TACC	Transforming acidic coiled-coil-containing protein (TACC). This family contains the proteins TACC 1, 2 and 3 the genes for which are found concentrated in the centrosomes of eukaryotic and may play a conserved role in organizing centrosomal microtubules. The human TACC proteins have been linked to cancer and TACC2 has been identified as a possible tumor suppressor (AZU-1). The functional homologu…	GO:0051301|cell division;GO:0008283|cell proliferation;GO:0021987|cerebral cortex development;GO:0007091|metaphase/anaphase transition of mitotic cell cycle;GO:1902850|microtubule cytoskeleton organization involved in mitosis;GO:0060236|regulation of mitotic spindle organization;	GO:0005737|cytoplasm;GO:0005829|cytosol;GO:0015630|microtubule cytoskeleton;GO:0005815|microtubule organizing center;GO:0072686|mitotic spindle;GO:0000922|spindle pole;	.	K14283	TACC3, maskin; transforming acidic coiled-coil-containing protein 3
ENSG00000014123	3740	3402	3188	2784	3376.28	4208	3607	3119	3309	1.03891	0.0550748	0.843302	0.978136	up	no	UFL1	protein_coding	chr6:96521595-96555276:+	gi|24308039|ref|NP_056138.1|	3869	0	E3 UFM1-protein ligase 1 [Homo sapiens]	gi|194733729|ref|NM_015323.4|	4206	0	Homo sapiens UFM1 specific ligase 1 (UFL1), mRNA	O94874	1494	0	E3 UFM1-protein ligase 1	.	.	.	.	pfam09743	DUF2042	Uncharacterized conserved protein (DUF2042). This entry is the conserved N-terminal 300 residues of a group of proteins found from protozoa to Humans. The function is unknown.	GO:0043066|negative regulation of apoptotic process;GO:0032088|negative regulation of NF-kappaB transcription factor activity;GO:0031397|negative regulation of protein ubiquitination;GO:0001649|osteoblast differentiation;GO:0008284|positive regulation of cell proliferation;GO:0060252|positive regulation of glial cell proliferation;GO:1990592|protein K69-linked ufmylation;GO:0071569|protein ufmyla…	GO:0005737|cytoplasm;GO:0005829|cytosol;GO:0005783|endoplasmic reticulum;GO:0005789|endoplasmic reticulum membrane;GO:0016020|membrane;GO:0043005|neuron projection;GO:0032991|macromolecular complex;	GO:0071568|UFM1 transferase activity;	.	.
ENSG00000014138	3	81	17	58	33.2915	26	10	74	17	1.36507	0.448976	0.611993	0.925808	up	no	POLA2	protein_coding	chr11:65261920-65305589:+	gi|20127448|ref|NP_002680.2|	2903	0	DNA polymerase alpha subunit B [Homo sapiens]	gi|744066845|ref|NM_002689.3|	3544	0	Homo sapiens polymerase (DNA) alpha 2, accessory subunit (POLA2), mRNA	Q14181	1121	0	DNA polymerase alpha subunit B	SPCC553.09c	180	2e-46	COG5214	pfam04042	DNA_pol_E_B	DNA polymerase alpha/epsilon subunit B. This family contains a number of DNA polymerase subunits. The B subunit of the DNA polymerase alpha plays an essential role at the initial stage of DNA replication in S. cerevisiae and is phosphorylated in a cell cycle-dependent manner. DNA polymerase epsilon is essential for cell viability and chromosomal DNA replication in budding yeast. In addition, DNA …	GO:0006260|DNA replication;GO:0006270|DNA replication initiation;GO:0000082|G1/S transition of mitotic cell cycle;GO:0000060|protein import into nucleus, translocation;GO:0032201|telomere maintenance via semi-conservative replication;	GO:0005658|alpha DNA polymerase:primase complex;GO:0005829|cytosol;GO:0005654|nucleoplasm;	GO:0003677|DNA binding;GO:0003887|DNA-directed DNA polymerase activity;GO:0046982|protein heterodimerization activity;	K02321	POLA2; DNA polymerase alpha subunit B
ENSG00000014164	428	345	466	354	391.751	347	422	414	378	1.16167	0.216196	0.48045	0.880368	up	no	ZC3H3	protein_coding	chr8:143437659-143541447:-	gi|767952759|ref|XP_006716599.2|	3827	0	PREDICTED: zinc finger CCCH domain-containing protein 3 isoform X2 [Homo sapiens]	gi|767952758|ref|XM_006716536.2|	3270	0	PREDICTED: Homo sapiens zinc finger CCCH-type containing 3 (ZC3H3), transcript variant X2, mRNA	Q8IXZ2	1462	0	Zinc finger CCCH domain-containing protein 3	SPBC337.12	118	3e-27	COG5084	pfam00642	zf-CCCH	Zinc finger C-x8-C-x5-C-x3-H type (and similar).	GO:0006378|mRNA polyadenylation;GO:0016973|poly(A)+ mRNA export from nucleus;GO:0032927|positive regulation of activin receptor signaling pathway;GO:0010793|regulation of mRNA export from nucleus;	GO:0005847|mRNA cleavage and polyadenylation specificity factor complex;GO:0005634|nucleus;	GO:0003677|DNA binding;GO:0004521|endoribonuclease activity;GO:0046872|metal ion binding;GO:0070412|R-SMAD binding;GO:0003723|RNA binding;GO:0000981|RNA polymerase II transcription factor activity, sequence-specific DNA binding;	.	.
ENSG00000014216	0	37	28	0	23.3759	42	36	38	19	0.516626	-0.952809	0.424226	0.849855	down	no	CAPN1	protein_coding	chr11:65180566-65212006:+	gi|49900979|gb|AAH75862.1|	3771	0	CAPN1 protein [Homo sapiens]	gi|767968843|ref|XM_011545292.1|	2851	0	PREDICTED: Homo sapiens calpain 1, (mu/I) large subunit (CAPN1), transcript variant X2, mRNA	P07384	1457	0	Calpain-1 catalytic subunit	.	.	.	.	pfam00648	Peptidase_C2	Calpain family cysteine protease.	GO:0070268|cornification;GO:0060056|mammary gland involution;GO:0043312|neutrophil degranulation;GO:0008284|positive regulation of cell proliferation;GO:0006508|proteolysis;GO:0032801|receptor catabolic process;GO:0050790|regulation of catalytic activity;GO:0016241|regulation of macroautophagy;GO:2000310|regulation of N-methyl-D-aspartate selective glutamate receptor activity;GO:0097264|self prot…	GO:0005829|cytosol;GO:0070062|extracellular exosome;GO:0005576|extracellular region;GO:0005925|focal adhesion;GO:0005764|lysosome;GO:0016020|membrane;GO:0005739|mitochondrion;GO:0005886|plasma membrane;	GO:0005509|calcium ion binding;GO:0004198|calcium-dependent cysteine-type endopeptidase activity;GO:0004175|endopeptidase activity;	K01367	CAPN1; calpain-1 [EC:3.4.22.52]
ENSG00000014257	0	6	7	0	8.54121	47	3	3	7	0.236765	-2.07848	0.156746	0.652073	down	no	ACPP	protein_coding	chr3:132317369-132368298:+	gi|6382064|ref|NP_001090.2|	1857	0	prostatic acid phosphatase isoform PAP precursor [Homo sapiens]	gi|197116346|ref|NM_001099.4|	3174	0	Homo sapiens acid phosphatase, prostate (ACPP), transcript variant 1, mRNA	P15309	716	0	Prostatic acid phosphatase	.	.	.	.	pfam00328	His_Phos_2	Histidine phosphatase superfamily (branch 2). The histidine phosphatase superfamily is so named because catalysis centres on a conserved His residue that is transiently phosphorylated during the catalytic cycle. Other conserved residues contribute to a 'phosphate pocket' and interact with the phospho group of substrate before, during and after its transfer to the His residue. Structure and sequen…	GO:0046085|adenosine metabolic process;GO:0016311|dephosphorylation;GO:0043312|neutrophil degranulation;GO:0009117|nucleotide metabolic process;GO:0060168|positive regulation of adenosine receptor signaling pathway;GO:0051289|protein homotetramerization;GO:0006144|purine nucleobase metabolic process;GO:0051930|regulation of sensory perception of pain;GO:0006772|thiamine metabolic process;	GO:0035577|azurophil granule membrane;GO:0070062|extracellular exosome;GO:0005615|extracellular space;GO:0030175|filopodium;GO:0016021|integral component of membrane;GO:0005622|intracellular;GO:0005765|lysosomal membrane;GO:0005634|nucleus;GO:0005886|plasma membrane;GO:0012506|vesicle membrane;	GO:0008253|5'-nucleotidase activity;GO:0003993|acid phosphatase activity;GO:0042802|identical protein binding;GO:0052642|lysophosphatidic acid phosphatase activity;GO:0016791|phosphatase activity;GO:0042803|protein homodimerization activity;GO:0042131|thiamine phosphate phosphatase activity;	K19283	ACPP; prostatic aicd phosphatase [EC:3.1.3.2 3.1.3.5]
ENSG00000014641	2906	10705	5441	1451	7496.08	11838	9310	9261	11937	0.513483	-0.961612	0.057259	0.484369	down	no	MDH1	polymorphic_pseudogene	chr2:63588609-63607197:+	gi|939646432|ref|NP_001303303.1|	1860	0	malate dehydrogenase, peroxisomal isoform MDH1x [Homo sapiens]	gi|312283699|ref|NM_005917.3|	1647	0	Homo sapiens malate dehydrogenase 1 (MDH1), transcript variant 1, mRNA	P40925	684	0	Malate dehydrogenase, cytoplasmic	DR0325	348	1e-114	COG0039	pfam02866	Ldh_1_C	lactate/malate dehydrogenase, alpha/beta C-terminal domain. L-lactate dehydrogenases are metabolic enzymes which catalyse the conversion of L-lactate to pyruvate, the last step in anaerobic glycolysis. L-2-hydroxyisocaproate dehydrogenases are also members of the family. Malate dehydrogenases catalyse the interconversion of malate to oxaloacetate. The enzyme participates in the citric acid cycle.…	GO:0006094|gluconeogenesis;GO:0006108|malate metabolic process;GO:0006734|NADH metabolic process;GO:0006107|oxaloacetate metabolic process;GO:0006099|tricarboxylic acid cycle;	GO:0005829|cytosol;GO:0070062|extracellular exosome;GO:0005615|extracellular space;GO:0005739|mitochondrion;GO:0043209|myelin sheath;	GO:0047860|diiodophenylpyruvate reductase activity;GO:0030060|L-malate dehydrogenase activity;GO:0004470|malic enzyme activity;GO:0051287|NAD binding;	K00025	MDH1; malate dehydrogenase [EC:1.1.1.37]
ENSG00000014824	78	230	284	91	219.692	373	272	300	203	0.665182	-0.588179	0.213352	0.710889	down	no	SLC30A9	protein_coding	chr4:41990502-42090461:+	gi|57164948|ref|NP_006336.3|	2829	0	zinc transporter 9 [Homo sapiens]	gi|21070773|gb|AC113151.5|	4380	0	Homo sapiens BAC clone RP11-58N10 from 4, complete sequence	Q6PML9	1094	0	Zinc transporter 9	mll4860	133	3e-32	COG0053	pfam01545	Cation_efflux	Cation efflux family. Members of this family are integral membrane proteins, that are found to increase tolerance to divalent metal ions such as cadmium, zinc, and cobalt. These proteins are thought to be efflux pumps that remove these ions from cells.	GO:0006882|cellular zinc ion homeostasis;GO:0006289|nucleotide-excision repair;GO:0045944|positive regulation of transcription from RNA polymerase II promoter;GO:0006351|transcription, DNA-templated;GO:0006829|zinc II ion transport;	GO:0031410|cytoplasmic vesicle;GO:0005856|cytoskeleton;GO:0005783|endoplasmic reticulum;GO:0016021|integral component of membrane;GO:0005634|nucleus;	GO:0008324|cation transmembrane transporter activity;GO:0003682|chromatin binding;GO:0003700|transcription factor activity, sequence-specific DNA binding;GO:0016922|ligand-dependent nuclear receptor binding;GO:0030374|ligand-dependent nuclear receptor transcription coactivator activity;GO:0000981|RNA polymerase II transcription factor activity, sequence-specific DNA binding;	K14696	SLC30A9, ZNT9; solute carrier family 30 (zinc transporter), member 9
ENSG00000014914	0	18	3	3	8.02153	24	9	4	8	0.539585	-0.890077	0.462094	0.871673	down	no	MTMR11	protein_coding	chr1:149928651-149936879:-	gi|767908189|ref|XP_011507402.1|	1938	0	PREDICTED: myotubularin-related protein 11 isoform X5 [Homo sapiens]	gi|1688306|gb|U78556.1|HSU78556	3290	0	Human cisplatin resistance associated alpha protein (hCRA alpha) mRNA, complete cds	A4FU01	737	0	Myotubularin-related protein 11	.	.	.	.	pfam06602	Myotub-related	Myotubularin-like phosphatase domain. This family represents the phosphatase domain within eukaryotic myotubularin-related proteins. Myotubularin is a dual-specific lipid phosphatase that dephosphorylates phosphatidylinositol 3-phosphate and phosphatidylinositol (3,5)-bi-phosphate. Mutations in gene encoding myotubularin-related proteins have been associated with disease.	.	GO:0005737|cytoplasm;GO:0070062|extracellular exosome;	.	K18085	MTMR10_11_12; myotubularin-related protein 10/11/12
ENSG00000014919	24	154	153	120	119.216	137	85	224	101	0.920664	-0.119253	0.830105	0.977378	down	no	COX15	protein_coding	chr10:99711844-99732100:-	gi|635055607|ref|XP_007962010.1|	1914	0	PREDICTED: cytochrome c oxidase assembly protein COX15 homolog isoform X2 [Chlorocebus sabaeus]	gi|1005261061|ref|NM_004376.6|	2788	0	Homo sapiens COX15 cytochrome c oxidase assembly homolog (COX15), transcript variant 2, mRNA	Q7KZN9	694	0	Cytochrome c oxidase assembly protein COX15 homolog	SPAC22E12.10c_1	215	9e-60	COG1612	pfam02628	COX15-CtaA	Cytochrome oxidase assembly protein. This is a family of integral membrane proteins. CtaA is required for cytochrome aa3 oxidase assembly in Bacillus subtilis. COX15 is required for cytochrome c oxidase assembly in yeast.	GO:0045333|cellular respiration;GO:0006784|heme a biosynthetic process;GO:0006783|heme biosynthetic process;GO:0006123|mitochondrial electron transport, cytochrome c to oxygen;GO:0055114|oxidation-reduction process;GO:1902600|hydrogen ion transmembrane transport;GO:0008535|respiratory chain complex IV assembly;GO:0007585|respiratory gaseous exchange;	GO:0070069|cytochrome complex;GO:0016021|integral component of membrane;GO:0005743|mitochondrial inner membrane;GO:0005746|mitochondrial respiratory chain;GO:0005739|mitochondrion;GO:0005634|nucleus;	GO:0004129|cytochrome-c oxidase activity;GO:0016627|oxidoreductase activity, acting on the CH-CH group of donors;	K02259	COX15; cytochrome c oxidase assembly protein subunit 15
ENSG00000015133	1175	1033	756	2666	1157.3	777	908	1285	726	1.73416	0.794235	0.0673925	0.511557	up	no	CCDC88C	protein_coding	chr14:91271323-91417844:-	gi|148762940|ref|NP_001073883.2|	8875	0	protein Daple [Homo sapiens]	gi|335334989|ref|NM_001080414.3|	7519	0	Homo sapiens coiled-coil domain containing 88C (CCDC88C), mRNA	Q9P219	3423	0	Protein Daple	.	.	.	.	pfam05622	HOOK	HOOK protein. This family consists of several HOOK1, 2 and 3 proteins from different eukaryotic organisms. The different members of the human gene family are HOOK1, HOOK2 and HOOK3. Different domains have been identified in the three human HOOK proteins, and it was demonstrated that the highly conserved NH2-domain mediates attachment to microtubules, whereas the central coiled-coil motif mediates…	GO:0031122|cytoplasmic microtubule organization;GO:0030705|cytoskeleton-dependent intracellular transport;GO:0031648|protein destabilization;GO:0051260|protein homooligomerization;GO:0001932|regulation of protein phosphorylation;GO:0031098|stress-activated protein kinase signaling cascade;GO:0016055|Wnt signaling pathway;	GO:0005813|centrosome;GO:0005737|cytoplasm;	GO:0051959|dynein light intermediate chain binding;GO:0008017|microtubule binding;GO:0030165|PDZ domain binding;GO:0043621|protein self-association;	.	.
ENSG00000015153	48	158	133	103	165.303	329	216	136	249	0.514497	-0.958766	0.0359978	0.417273	down	no	YAF2	protein_coding	chr12:42157104-42238349:-	gi|300244520|ref|NP_001177909.1|	612	1e-69	YY1-associated factor 2 isoform 4 [Homo sapiens]	gi|991820337|ref|NM_001190980.2|	5095	0	Homo sapiens YY1 associated factor 2 (YAF2), transcript variant 4, mRNA	Q8IY57	118	6e-28	YY1-associated factor 2	.	.	.	.	pfam13900	GVQW	Putative binding domain. This short domain is often found nested inside other longer domains. The function is not known, but the domain carries a highly conserved GVQW motif. The members are rich in proline and cysteine. This may be a binding domain.	GO:0070317|negative regulation of G0 to G1 transition;GO:0045892|negative regulation of transcription, DNA-templated;GO:0045893|positive regulation of transcription, DNA-templated;GO:0006351|transcription, DNA-templated;	GO:0005829|cytosol;GO:0005654|nucleoplasm;GO:0005634|nucleus;	GO:0046872|metal ion binding;GO:0003713|transcription coactivator activity;GO:0003714|transcription corepressor activity;	K11468	YAF2; YY1-associated factor 2
ENSG00000015171	568	643	544	702	697.055	978	824	734	718	0.846457	-0.240491	0.360171	0.816704	down	no	ZMYND11	protein_coding	chr10:134465-254637:+	gi|238814385|ref|NP_006615.2|	3003	0	zinc finger MYND domain-containing protein 11 isoform a [Homo sapiens]	gi|694938333|ref|XM_009457824.1|	4167	0	PREDICTED: Pan troglodytes zinc finger, MYND-type containing 11 (ZMYND11), transcript variant X2, mRNA	Q15326	1155	0	Zinc finger MYND domain-containing protein 11	.	.	.	.	pfam00855	PWWP	PWWP domain. The PWWP domain is named after a conserved Pro-Trp-Trp-Pro motif. The domain binds to Histone-4 methylated at lysine-20, H4K20me, suggesting that it is methyl-lysine recognition motif. Removal of two conserved aromatic residues in a hydrophobic cavity created by this domain within the full-length protein, Pdp1, abolishes the interaction o f the protein with H4K20me3. In fission yeast…	GO:0007049|cell cycle;GO:0008283|cell proliferation;GO:0006325|chromatin organization;GO:0051607|defense response to virus;GO:2001237|negative regulation of extrinsic apoptotic signaling pathway;GO:0043124|negative regulation of I-kappaB kinase/NF-kappaB signaling;GO:0046329|negative regulation of JNK cascade;GO:0034243|regulation of transcription elongation from RNA polymerase II promoter;GO:000…	GO:0005694|chromosome;GO:0005654|nucleoplasm;GO:0005634|nucleus;	GO:0003682|chromatin binding;GO:0003690|double-stranded DNA binding;GO:0042393|histone binding;GO:0035064|methylated histone binding;GO:0000977|RNA polymerase II regulatory region sequence-specific DNA binding;GO:0003712|transcription cofactor activity;GO:0003714|transcription corepressor activity;GO:0008270|zinc ion binding;	.	.
ENSG00000015413	52	71	62	123	88.1748	137	118	88	75	0.82539	-0.276851	0.521571	0.895232	down	no	DPEP1	protein_coding	chr16:89613308-89638456:+	gi|795383665|ref|XP_011751654.1|	1591	0	PREDICTED: dipeptidase 1 isoform X1 [Macaca nemestrina]	gi|767989529|ref|XM_011522926.1|	1006	0	PREDICTED: Homo sapiens dipeptidase 1 (renal) (DPEP1), transcript variant X4, mRNA	P16444	593	0	Dipeptidase 1	SPAC3A11.10c	212	4e-61	COG2355	pfam01244	Peptidase_M19	Membrane dipeptidase (Peptidase family M19).	GO:0016999|antibiotic metabolic process;GO:0072340|cellular lactam catabolic process;GO:0071277|cellular response to calcium ion;GO:0035690|cellular response to drug;GO:0071732|cellular response to nitric oxide;GO:0006749|glutathione metabolic process;GO:0050667|homocysteine metabolic process;GO:0006691|leukotriene metabolic process;GO:0043066|negative regulation of apoptotic process;GO:0030336|n…	GO:0031225|anchored component of membrane;GO:0045177|apical part of cell;GO:0016324|apical plasma membrane;GO:0030054|cell junction;GO:0070062|extracellular exosome;GO:0005615|extracellular space;GO:0031528|microvillus membrane;GO:0005634|nucleus;GO:0005886|plasma membrane;	GO:0043027|cysteine-type endopeptidase inhibitor activity involved in apoptotic process;GO:0016805|dipeptidase activity;GO:0008239|dipeptidyl-peptidase activity;GO:0034235|GPI anchor binding;GO:0070573|metallodipeptidase activity;GO:0008235|metalloexopeptidase activity;GO:0072341|modified amino acid binding;GO:0008270|zinc ion binding;	K01273	DPEP; membrane dipeptidase [EC:3.4.13.19]
ENSG00000015475	17	38	1	5	33.5044	91	68	42	26	0.287211	-1.79982	0.0342374	0.409143	down	yes	BID	protein_coding	chr22:17734138-17774770:-	gi|37574726|ref|NP_932070.1|	1087	3e-139	BH3-interacting domain death agonist isoform 1 [Homo sapiens]	gi|347300421|ref|NM_197966.2|	2493	0	Homo sapiens BH3 interacting domain death agonist (BID), transcript variant 1, mRNA	P55957	372	7e-122	BH3-interacting domain death agonist	.	.	.	.	pfam06393	BID	BH3 interacting domain (BID). BID is a member of the BCL-2 superfamily of proteins are key regulators of programmed cell death, hence this family is related to pfam00452. BID is a pro-apoptotic member of the Bcl-2 superfamily and as such posses the ability to target intracellular membranes and contains the BH3 death domain. The activity of BID is regulated by a Caspase 8-mediated cleavage event, …	GO:0006919|activation of cysteine-type endopeptidase activity involved in apoptotic process;GO:0008637|apoptotic mitochondrial changes;GO:0090150|establishment of protein localization to membrane;GO:0008625|extrinsic apoptotic signaling pathway via death domain receptors;GO:0097284|hepatocyte apoptotic process;GO:0042775|mitochondrial ATP synthesis coupled electron transport;GO:0097345|mitochondr…	GO:0005829|cytosol;GO:0032592|integral component of mitochondrial membrane;GO:0016020|membrane;GO:0005741|mitochondrial outer membrane;GO:0005739|mitochondrion;	GO:0005123|death receptor binding;GO:0046982|protein heterodimerization activity;GO:0031625|ubiquitin protein ligase binding;	K04726	BID; BH3 interacting domain death agonist
ENSG00000015479	0	10	15	16	7.88094	2	9	8	4	1.98953	0.992428	0.393947	0.837389	up	no	MATR3	protein_coding	chr5:139293674-139331677:+	gi|303227928|ref|NP_001181885.1|	2430	0	matrin-3 isoform b [Homo sapiens]	gi|34366181|emb|BX647153.1|	7225	0	Homo sapiens mRNA; cDNA DKFZp686J16244 (from clone DKFZp686J16244)	P43243	939	0	Matrin-3	.	.	.	.	pfam13900	GVQW	Putative binding domain. This short domain is often found nested inside other longer domains. The function is not known, but the domain carries a highly conserved GVQW motif. The members are rich in proline and cysteine. This may be a binding domain.	GO:0002218|activation of innate immune response;GO:0045087|innate immune response;GO:0010608|posttranscriptional regulation of gene expression;	GO:0016020|membrane;GO:0005637|nuclear inner membrane;GO:0016363|nuclear matrix;	GO:0042802|identical protein binding;GO:0035198|miRNA binding;GO:0003723|RNA binding;GO:0005198|structural molecule activity;GO:0008270|zinc ion binding;	K13213	MATR3; matrin 3
ENSG00000015532	2	97	10	23	23.362	5	19	50	0	1.91064	0.934058	0.445262	0.861087	up	no	XYLT2	protein_coding	chr17:50346126-50363138:+	gi|110611246|ref|NP_071450.2|	4274	0	xylosyltransferase 2 [Homo sapiens]	gi|570359602|ref|NM_022167.3|	3507	0	Homo sapiens xylosyltransferase II (XYLT2), transcript variant 1, mRNA	Q9H1B5	1650	0	Xylosyltransferase 2	.	.	.	.	pfam12529	Xylo_C	Xylosyltransferase C terminal. This domain family is found in eukaryotes, and is typically between 169 and 183 amino acids in length. The family is found in association with pfam02485. There is a single completely conserved residue G that may be functionally important. Xylosyltransferases are enzymes involved in the biosynthesis of the glycosaminoglycan linker region in proteoglycans.	GO:0030206|chondroitin sulfate biosynthetic process;GO:0050650|chondroitin sulfate proteoglycan biosynthetic process;GO:0006024|glycosaminoglycan biosynthetic process;GO:0030203|glycosaminoglycan metabolic process;GO:0015012|heparan sulfate proteoglycan biosynthetic process;GO:0030210|heparin biosynthetic process;	GO:0005789|endoplasmic reticulum membrane;GO:0000139|Golgi membrane;GO:0016021|integral component of membrane;	GO:0008375|acetylglucosaminyltransferase activity;GO:0030158|protein xylosyltransferase activity;	K00771	XYLT; protein xylosyltransferase [EC:2.4.2.26]
ENSG00000015568	81	40	50	33	49.751	64	54	38	37	1.22146	0.288604	0.578466	0.917307	up	no	RGPD5	protein_coding	chr2:109792758-109857705:+	gi|83267877|ref|NP_005045.2|	8636	0	RANBP2-like and GRIP domain-containing protein 5/6 isoform 1 [Homo sapiens]	gi|259906429|ref|NM_001123363.3|	7268	0	Homo sapiens RANBP2-like and GRIP domain containing 6 (RGPD6), transcript variant 1, mRNA	Q99666	3326	0	RANBP2-like and GRIP domain-containing protein 5/6	YDR002w	149	1e-38	COG5171	pfam00638	Ran_BP1	RanBP1 domain.	GO:0046907|intracellular transport;	GO:0005737|cytoplasm;	.	K12172	RANBP2, NUP358; E3 SUMO-protein ligase RanBP2
ENSG00000015676	223	354	276	263	292.755	409	248	335	297	0.963739	-0.0532859	0.854519	0.979309	down	no	NUDCD3	protein_coding	chr7:44379119-44490658:-	gi|122939165|ref|NP_056147.2|	1577	0	nudC domain-containing protein 3 [Homo sapiens]	gi|2979600|gb|AC004453.1|	7004	0	Homo sapiens PAC clone RP5-844F9 from 7, complete sequence	Q8IVD9	612	0	NudC domain-containing protein 3	.	.	.	.	pfam04969	CS	CS domain. The CS and CHORD (pfam04968) are fused into a single polypeptide chain in metazoans but are found in separate proteins in plants; this is thought to be indicative of an interaction between CS and CHORD. It has been suggested that the CS domain is a binding module for HSP90, implying that CS domain-containing proteins are involved in recruiting heat shock proteins to multiprotein assemb…	GO:0060271|cilium morphogenesis;GO:0032502|developmental process;GO:0006457|protein folding;	GO:0005737|cytoplasm;GO:0005868|cytoplasmic dynein complex;	GO:0051082|unfolded protein binding;	.	.
ENSG00000016082	342	421	213	226	337.48	429	292	470	389	0.84821	-0.237506	0.47987	0.880334	down	no	ISL1	protein_coding	chr5:51383448-51394730:+	gi|440908077|gb|ELR58138.1|	1936	0	Insulin enhancer protein ISL-1, partial [Bos mutus]	gi|115387113|ref|NM_002202.2|	2394	0	Homo sapiens ISL LIM homeobox 1 (ISL1), mRNA	P61374	730	0	Insulin gene enhancer protein ISL-1	ECU03g1170	60.5	2e-09	COG5576	pfam00412	LIM	LIM domain. This family represents two copies of the LIM structural domain.	GO:0060413|atrial septum morphogenesis;GO:0031103|axon regeneration;GO:0060913|cardiac cell fate determination;GO:0060379|cardiac muscle cell myoblast differentiation;GO:0003215|cardiac right ventricle morphogenesis;GO:0071385|cellular response to glucocorticoid stimulus;GO:0003203|endocardial cushion morphogenesis;GO:0007507|heart development;GO:0060384|innervation;GO:0090090|negative regulation…	GO:0005654|nucleoplasm;GO:0005634|nucleus;	GO:0043425|bHLH transcription factor binding;GO:0001158|enhancer sequence-specific DNA binding;GO:0030331|estrogen receptor binding;GO:0016922|ligand-dependent nuclear receptor binding;GO:0046872|metal ion binding;GO:1990841|promoter-specific chromatin binding;GO:0001102|RNA polymerase II activating transcription factor binding;GO:0000978|RNA polymerase II core promoter proximal region sequence-s…	K09370	ISL1; insulin gene enhancer protein ISL-1
ENSG00000016391	1	30	3	2	9.17518	16	4	14	10	0.826076	-0.275654	0.808411	0.972114	down	no	CHDH	protein_coding	chr3:53812335-53846419:-	gi|217272839|ref|NP_060867.2|	3006	0	choline dehydrogenase, mitochondrial [Homo sapiens]	gi|7363385|gb|AC012467.9|	5865	0	Homo sapiens chr3 BAC RP11-884K10 (Roswell Park Cancer Institute Human BAC Library) complete sequence	Q8NE62	1162	0	Choline dehydrogenase, mitochondrial	mll7609	541	6e-171	COG2303	pfam00732	GMC_oxred_N	GMC oxidoreductase. This family of proteins bind FAD as a cofactor.	GO:0042426|choline catabolic process;GO:0019285|glycine betaine biosynthetic process from choline;	GO:0005743|mitochondrial inner membrane;	GO:0008812|choline dehydrogenase activity;GO:0050660|flavin adenine dinucleotide binding;	K00108	betA, CHDH; choline dehydrogenase [EC:1.1.99.1]
ENSG00000016402	2	35	7	0	9.94164	6	10	16	10	1.06806	0.0949983	0.936791	0.989672	up	no	IL20RA	protein_coding	chr6:136999971-137045180:-	gi|767943037|ref|XP_011534206.1|	2091	0	PREDICTED: interleukin-20 receptor subunit alpha isoform X2 [Homo sapiens]	gi|524591015|ref|NM_001278723.1|	3519	0	Homo sapiens interleukin 20 receptor subunit alpha (IL20RA), transcript variant 3, mRNA	Q9UHF4	759	0	Interleukin-20 receptor subunit alpha	.	.	.	.	pfam09294	Interfer-bind	Interferon-alpha/beta receptor, fibronectin type III. Members of this family adopt a secondary structure consisting of seven beta-strands arranged in an immunoglobulin-like beta-sandwich, in a Greek-key topology. They are required for binding to interferon-alpha.	GO:0019221|cytokine-mediated signaling pathway;GO:2001244|positive regulation of intrinsic apoptotic signaling pathway;GO:0045124|regulation of bone resorption;	GO:0016021|integral component of membrane;GO:0005886|plasma membrane;	GO:0004896|cytokine receptor activity;GO:0042015|interleukin-20 binding;	K05136	IL20RA; interleukin 20 receptor alpha
ENSG00000016864	691	586	394	485	600.227	730	719	688	607	0.888299	-0.170883	0.573445	0.914526	down	no	GLT8D1	protein_coding	chr3:52694488-52706032:-	gi|22760862|dbj|BAC11363.1|	1194	1e-157	unnamed protein product [Homo sapiens]	gi|22760861|dbj|AK075031.1|	1650	0	Homo sapiens cDNA FLJ90550 fis, clone OVARC1000775	Q68CQ7	379	4e-124	Glycosyltransferase 8 domain-containing protein 1	.	.	.	.	pfam01501	Glyco_transf_8	Glycosyl transferase family 8. This family includes enzymes that transfer sugar residues to donor molecules. Members of this family are involved in lipopolysaccharide biosynthesis and glycogen synthesis. This family includes Lipopolysaccharide galactosyltransferase, lipopolysaccharide glucosyltransferase 1, and glycogenin glucosyltransferase.	GO:0000271|polysaccharide biosynthetic process;	GO:0005794|Golgi apparatus;GO:0016021|integral component of membrane;GO:0016020|membrane;	GO:0016757|transferase activity, transferring glycosyl groups;	.	.
ENSG00000017260	4191	2591	2633	2165	2667.34	2624	2697	2407	2018	1.36581	0.449761	0.188115	0.687022	up	no	ATP2C1	protein_coding	chr3:130850595-131016712:+	gi|48762685|ref|NP_055197.2|	4560	0	calcium-transporting ATPase type 2C member 1 isoform 1a [Homo sapiens]	gi|312836761|ref|NM_014382.3|	4698	0	Homo sapiens ATPase secretory pathway Ca2+ transporting 1 (ATP2C1), transcript variant 1, mRNA	P98194	1761	0	Calcium-transporting ATPase type 2C member 1	.	.	.	.	pfam00122	E1-E2_ATPase	E1-E2 ATPase.	GO:0031532|actin cytoskeleton reorganization;GO:0006816|calcium ion transport;GO:0016339|calcium-dependent cell-cell adhesion via plasma membrane cell adhesion molecules;GO:0006874|cellular calcium ion homeostasis;GO:0030026|cellular manganese ion homeostasis;GO:0008544|epidermis development;GO:0032468|Golgi calcium ion homeostasis;GO:0032472|Golgi calcium ion transport;GO:0006828|manganese ion t…	GO:0005794|Golgi apparatus;GO:0000139|Golgi membrane;GO:0016021|integral component of membrane;GO:0016020|membrane;GO:0005802|trans-Golgi network;	GO:0005524|ATP binding;GO:0005509|calcium ion binding;GO:0005388|calcium-transporting ATPase activity;GO:0030145|manganese ion binding;GO:0015410|manganese-transporting ATPase activity;GO:0046872|metal ion binding;	K01537	E3.6.3.8; Ca2+-transporting ATPase [EC:3.6.3.8]
ENSG00000017483	3	3	1	0	2.33924	4	3	6	0	0.627902	-0.671389	0.701451	NA	down	no	SLC38A5	protein_coding	chrX:48458537-48470260:-	gi|193788624|ref|NP_277053.2|	1980	0	sodium-coupled neutral amino acid transporter 5 [Homo sapiens]	gi|14388827|gb|AF276889.1|AF276889	2612	0	Homo sapiens amino acid transport system N2 (SN2) mRNA, complete cds	Q8WUX1	767	0	Sodium-coupled neutral amino acid transporter 5	YEL064c	54.7	8e-07	COG0814	pfam01490	Aa_trans	Transmembrane amino acid transporter protein. This transmembrane region is found in many amino acid transporters including UNC-47 and MTR. UNC-47 encodes a vesicular amino butyric acid (GABA) transporter, (VGAT). UNC-47 is predicted to have 10 transmembrane domains. MTR is a N system amino acid transporter system protein involved in methyltryptophan resistance. Other members of this family includ…	GO:0006865|amino acid transport;	GO:0005887|integral component of plasma membrane;GO:0005886|plasma membrane;	GO:0015171|amino acid transmembrane transporter activity;GO:0015187|glycine transmembrane transporter activity;	K14992	SLC38A5, SNAT5; solute carrier family 38 (sodium-coupled neutral amino acid transporter), member 5
ENSG00000017797	1298	1029	745	1089	910.915	864	816	862	623	1.49747	0.582527	0.0531704	0.477271	up	no	RALBP1	protein_coding	chr18:9475009-9538114:+	gi|5803145|ref|NP_006779.1|	2515	0	ralA-binding protein 1 [Homo sapiens]	gi|46358409|ref|NM_006788.3|	4354	0	Homo sapiens ralA binding protein 1 (RALBP1), mRNA	Q15311	973	0	RalA-binding protein 1	.	.	.	.	pfam00620	RhoGAP	RhoGAP domain. GTPase activator proteins towards Rho/Rac/Cdc42-like small GTPases.	GO:0006935|chemotaxis;GO:1900753|doxorubicin transport;GO:0006855|drug transmembrane transport;GO:0006897|endocytosis;GO:0043547|positive regulation of GTPase activity;GO:0043087|regulation of GTPase activity;GO:0051056|regulation of small GTPase mediated signal transduction;GO:0007165|signal transduction;GO:0007264|small GTPase mediated signal transduction;GO:0055085|transmembrane transport;	GO:0005829|cytosol;GO:0016020|membrane;	GO:0042626|ATPase activity, coupled to transmembrane movement of substances;GO:0015238|drug transmembrane transporter activity;GO:0005096|GTPase activator activity;GO:0048365|Rac GTPase binding;GO:0017160|Ral GTPase binding;GO:0022857|transmembrane transporter activity;	K08773	RALBP1; RalA-binding protein 1
ENSG00000018189	317	321	532	355	474.84	689	746	503	429	0.733837	-0.446468	0.210388	0.708039	down	no	RUFY3	protein_coding	chr4:70704204-70808619:+	gi|82697315|ref|NP_001032519.1|	3094	0	protein RUFY3 isoform 1 [Homo sapiens]	gi|635172826|ref|NM_001037442.3|	4433	0	Homo sapiens RUN and FYVE domain containing 3 (RUFY3), transcript variant 1, mRNA	Q7L099	879	0	Protein RUFY3	.	.	.	.	pfam02759	RUN	RUN domain. This domain is present in several proteins that are linked to the functions of GTPases in the Rap and Rab families. They could hence play important roles in multiple Ras-like GTPase signalling pathways. The domain is comprises six conserved regions, which in some proteins have considerable insertions between them. The domain core is thought to take up a predominantly alpha fold, with …	GO:0007015|actin filament organization;GO:0050771|negative regulation of axonogenesis;GO:0045773|positive regulation of axon extension;GO:0030335|positive regulation of cell migration;GO:0090316|positive regulation of intracellular protein transport;GO:2000114|regulation of establishment of cell polarity;	GO:0030424|axon;GO:0030054|cell junction;GO:0005737|cytoplasm;GO:0005829|cytosol;GO:0030425|dendrite;GO:0012505|endomembrane system;GO:0030175|filopodium;GO:0030426|growth cone;GO:0071437|invadopodium;GO:0030027|lamellipodium;GO:0016020|membrane;GO:0043204|perikaryon;	.	.	.
[truncated: 30,108 more rows]

## Sheet: DE gene
GeneName	FoldChange	Log2FoldChange	pval	padj	Up/Down
[truncated: 1,320 more rows]
